# Supplementary material for: RNA-Seq of Kaposi’s sarcoma reveals alterations in glucose and lipid metabolism
Source: PLoS Pathog. 2018 Jan 19;14(1):e1006844. doi: 10.1371/journal.ppat.1006844 (PMC5792027; doi:10.1371/journal.ppat.1006844)
Supplement: S2 Table — (XLSX) [file ppat.1006844.s002.xlsx]

## Sheet: Sheet1
Gene	Description	Symbol	Lesion/control
			average			individual patients
			fold	pv	FDR	p32	p22	p83	p23
ENSG00000198848	carboxylesterase 1	CES1	-8.20644	1.9317e-31	6.89808e-27	-5.19157	-8.44016	-7.41435	-9.97938
ENSG00000181104	coagulation factor II (thrombin) receptor	F2R	3.49087	5.45288e-31	9.73611e-27	4.05081	3.73544	2.54811	3.04407
ENSG00000168461	RAB31, member RAS oncogene family	RAB31	4.01362	9.26564e-29	1.10292e-24	4.75736	4.54138	3.01116	3.16315
ENSG00000203747	Fc fragment of IgG, low affinity IIIa, receptor (CD16a)	FCGR3A	15.0383	1.57416e-25	1.40533e-21	25.554	12.8648	10.7271	16.861
ENSG00000149124	glycine-N-acyltransferase	GLYAT	-23.56	1.66329e-23	1.18792e-19	-9.9996	-20.9974	-6.19219	-16.6416
ENSG00000160678	S100 calcium binding protein A1	S100A1	-8.76699	2.49711e-23	1.48619e-19	-7.91852	-7.31435	-6.0403	-9.78919
ENSG00000117707	prospero homeobox 1	PROX1	20.6579	1.56282e-21	7.41592e-18	10.3297	11.2466	32.6127	35.0767
ENSG00000151729	solute carrier family 25 (mitochondrial carrier; adenine nucleotide translocator), member 4	SLC25A4	-2.96403	1.66137e-21	7.41592e-18	-3.46235	-2.90291	-2.4718	-2.49001
ENSG00000150594	adrenoceptor alpha 2A	ADRA2A	-8.5175	2.02544e-21	8.03649e-18	-6.51335	-6.89653	-11.1143	-12.1368
ENSG00000120049	Kv channel interacting protein 2	KCNIP2	-33.3847	1.41133e-20	5.03985e-17	-26.8243	-61.6095	-7.75625	-125.44
ENSG00000170323	fatty acid binding protein 4, adipocyte	FABP4	-18.5508	4.61224e-20	1.4973e-16	-14.9275	-20.8287	-12.8872	-81.5425
ENSG00000143416	selenium binding protein 1	SELENBP1	-5.45507	5.45431e-20	1.62311e-16	-5.19142	-4.13799	-5.8726	-7.90826
ENSG00000172137	calbindin 2	CALB2	-21.7535	8.88603e-20	2.44093e-16	-23.9348	-33.3268	-5.85582	-60.2617
ENSG00000186458	defensin, beta 132	DEFB132	-28.4496	1.17064e-19	2.98596e-16	-9.42858	-13	-5.40892	-14.8997
ENSG00000184811	tumor suppressor candidate 5	TUSC5	-33.7746	1.46067e-19	3.47737e-16	-47.0607	-103.368	-6.65408	-103.936
ENSG00000134962	klotho beta	KLB	-18.0358	1.64652e-19	3.67482e-16	-9.35074	-26.8444	-7.90448	-43.7406
ENSG00000079435	lipase, hormone-sensitive	LIPE	-35.6396	1.92214e-19	4.03763e-16	-34.127	-77.3956	-8.001	-202.147
ENSG00000144908	aldehyde dehydrogenase 1 family, member L1	ALDH1L1	-26.0996	2.2567e-19	4.47703e-16	-21.6882	-40.7718	-5.22492	-49.279
ENSG00000056998	glycogenin 2	GYG2	-30.8569	3.62636e-19	6.63624e-16	-20.9438	-60.0978	-7.52791	-124.204
ENSG00000122756	ciliary neurotrophic factor receptor	CNTFR	-32.064	3.71674e-19	6.63624e-16	-21.1914	-30.739	-9.64051	-62.5405
ENSG00000086991	NADPH oxidase 4	NOX4	9.87825	3.9383e-19	6.69699e-16	4.72132	10.9433	15.6852	9.9514
ENSG00000135447	protein phosphatase 1, regulatory (inhibitor) subunit 1A	PPP1R1A	-30.3029	7.2908e-19	1.18343e-15	-18.9239	-63.8255	-7.93461	-127.546
ENSG00000176134	uncharacterized LOC100133920	LOC100133920	-95.9319	8.35022e-19	1.29646e-15	-18.6997	-21.9991	-8	-16.6997
ENSG00000156750	aquaporin 7 pseudogene 3	AQP7P3	-22.4259	1.61522e-18	2.40331e-15	-13.8019	-27.7726	-4.72705	-52.2283
ENSG00000130762	Rho guanine nucleotide exchange factor (GEF) 16	ARHGEF16	-3.85601	2.60041e-18	3.71443e-15	-4.19927	-3.96863	-2.49981	-3.74006
ENSG00000158714	SLAM family member 8	SLAMF8	4.4664	3.17122e-18	4.35555e-15	4.14135	7.20925	4.46723	3.77854
ENSG00000115935	WAS/WASL interacting protein family, member 1	WIPF1	3.11015	3.48745e-18	4.61247e-15	3.28921	2.71031	3.07445	2.75175
ENSG00000105122	RAS protein activator like 3	RASAL3	5.6844	3.77563e-18	4.81528e-15	4.18301	4.91217	7.33461	6.36138
ENSG00000173641	heat shock 27kDa protein family, member 7 (cardiovascular)	HSPB7	-15.0132	4.25489e-18	5.23938e-15	-24.0098	-12.6986	-6.83281	-25.9246
ENSG00000173208	ATP-binding cassette, sub-family D (ALD), member 2	ABCD2	-11.5036	4.58228e-18	5.45444e-15	-5.82941	-13.3894	-6.45953	-13.2347
ENSG00000267815	na	CTB-191K22.5	-20.2697	5.83042e-18	6.71626e-15	-9.72339	-19.8557	-17.6721	-24.613
ENSG00000009950	MLX interacting protein-like	MLXIPL	-16.9209	7.06533e-18	7.88447e-15	-22.904	-28.4156	-5.17637	-33.249
ENSG00000119699	transforming growth factor, beta 3	TGFB3	4.31668	1.16696e-17	1.26279e-14	4.70897	5.90526	3.41735	2.91903
ENSG00000165269	aquaporin 7	AQP7	-20.0732	1.62842e-17	1.71032e-14	-17.5608	-41.3986	-4.8383	-57.9064
ENSG00000166819	perilipin 1	PLIN1	-28.7911	2.18683e-17	2.23119e-14	-30.3381	-96.6528	-8.99573	-198.786
ENSG00000169413	ribonuclease, RNase A family, k6	RNASE6	3.58297	2.67349e-17	2.65195e-14	4.43616	4.40915	3.40067	2.81259
ENSG00000165478	hepatic and glial cell adhesion molecule	HEPACAM	-57.5869	2.84202e-17	2.74294e-14	-17.4992	-24.613	-5.69912	-31.769
ENSG00000133466	C1q and tumor necrosis factor related protein 6	C1QTNF6	8.16076	3.10446e-17	2.84257e-14	6.01665	17.2235	4.56249	9.39257
ENSG00000169710	fatty acid synthase	FASN	-11.0714	3.34943e-17	2.9902e-14	-11.6235	-19.0074	-4.08009	-26.1382
ENSG00000161381	plexin domain containing 1	PLXDC1	5.7991	3.51335e-17	3.06004e-14	3.19153	11.4353	4.84639	5.23827
ENSG00000176194	cell death-inducing DFFA-like effector a	CIDEA	-25.4213	5.13495e-17	4.36593e-14	-14.5925	-62.408	-5.31519	-81.9533
ENSG00000109107	aldolase C, fructose-bisphosphate	ALDOC	-6.19608	7.7455e-17	6.43237e-14	-3.66453	-8.84198	-6.8895	-7.03061
ENSG00000185818	N-acetyltransferase 8-like (GCN5-related, putative)	NAT8L	-30.2289	1.00853e-16	8.18515e-14	-30.5292	-54.1808	-7.70658	-213.131
ENSG00000177675	CD163 molecule-like 1	CD163L1	4.46893	1.31859e-16	1.04637e-13	2.85829	4.51357	6.72437	5.00354
ENSG00000118946	protocadherin 17	PCDH17	12.6798	1.86656e-16	1.44902e-13	8.07829	7.28687	26.6756	13.9369
ENSG00000163131	cathepsin S	CTSS	3.02818	2.12739e-16	1.61637e-13	4.17116	3.34093	2.46323	1.93329
ENSG00000086717	protein phosphatase, EF-hand calcium binding domain 1	PPEF1	26.3937	2.47465e-16	1.84104e-13	11.3328	28.2496	25.1483	21.1641
ENSG00000123612	activin A receptor, type IC	ACVR1C	-27.1964	2.65666e-16	1.93611e-13	-9.01564	-54.0132	-8.40635	-80.8631
ENSG00000123500	collagen, type X, alpha 1	COL10A1	37.148	2.84625e-16	2.03279e-13	37.7569	28.2146	32.8809	31.028
ENSG00000137077	chemokine (C-C motif) ligand 21	CCL21	8.39307	3.88046e-16	2.71708e-13	12.9708	14.6293	2.42479	13.346
ENSG00000163884	Kruppel-like factor 15	KLF15	-10.7079	5.59429e-16	3.84177e-13	-10.5708	-8.0891	-3.8366	-20.0225
ENSG00000113532	ST8 alpha-N-acetyl-neuraminide alpha-2,8-sialyltransferase 4	ST8SIA4	5.33252	5.93015e-16	3.99558e-13	5.26853	4.29545	6.13516	5.7132
ENSG00000166278	complement component 2	C2	4.00325	7.16088e-16	4.73546e-13	3.60448	4.75021	3.34956	3.44346
ENSG00000181092	adiponectin, C1Q and collagen domain containing	ADIPOQ	-34.7364	8.05577e-16	5.23039e-13	-22.1482	-80.9052	-13.3811	-459.382
ENSG00000053438	neuronatin	NNAT	-13.6601	8.78749e-16	5.60359e-13	-10.1543	-18.2794	-2.91303	-21.1038
ENSG00000186205	mitochondrial amidoxime reducing component 1	MARC1	-17.8136	1.15623e-15	7.22994e-13	-12.3436	-30.4956	-5.29067	-57.2368
ENSG00000136250	acyloxyacyl hydrolase (neutrophil)	AOAH	5.77929	1.18763e-15	7.22994e-13	8.19526	5.16672	4.06194	9.63924
ENSG00000181856	solute carrier family 2 (facilitated glucose transporter), member 4	SLC2A4	-12.0322	1.19453e-15	7.22994e-13	-12.6865	-15.297	-3.28326	-22.5845
ENSG00000168004	HRAS-like suppressor family, member 5	HRASLS5	-19.3703	1.44428e-15	8.59589e-13	-16.8057	-20.2938	-6.02362	-77.6988
ENSG00000022267	four and a half LIM domains 1	FHL1	-6.18971	2.63793e-15	1.54427e-12	-6.99246	-5.37513	-4.36112	-11.9532
ENSG00000187288	cell death-inducing DFFA-like effector c	CIDEC	-22.9092	3.61513e-15	2.0822e-12	-37.6594	-56.3897	-6.63828	-154.697
ENSG00000138207	retinol binding protein 4, plasma	RBP4	-27.2055	4.43255e-15	2.51248e-12	-42.7224	-110.513	-7.96415	-185.368
ENSG00000236333	TRHDE antisense RNA 1	TRHDE-AS1	-24.4635	6.63078e-15	3.69977e-12	-9.03773	-25.3034	-4.87482	-55.8676
ENSG00000135074	ADAM metallopeptidase domain 19	ADAM19	12.901	7.44022e-15	4.08754e-12	6.42573	8.13933	13.7762	27.9023
ENSG00000168961	lectin, galactoside-binding, soluble, 9	LGALS9	3.65743	1.09742e-14	5.9377e-12	2.7902	3.80847	3.06218	4.02819
ENSG00000095637	sorbin and SH3 domain containing 1	SORBS1	-7.24482	1.17843e-14	6.28088e-12	-5.09016	-10.4232	-4.92871	-14.4777
ENSG00000132854	KN motif and ankyrin repeat domains 4	KANK4	-11.2858	1.89943e-14	9.97481e-12	-4.57677	-6.95442	-6.2139	-8.24998
ENSG00000167588	glycerol-3-phosphate dehydrogenase 1 (soluble)	GPD1	-25.4049	2.06252e-14	1.06743e-11	-31.5772	-85.0017	-7.97321	-241.983
ENSG00000205413	sterile alpha motif domain containing 9	SAMD9	3.37348	2.21864e-14	1.13182e-11	3.48607	3.3905	2.5807	4.66294
ENSG00000158571	6-phosphofructo-2-kinase/fructose-2,6-biphosphatase 1	PFKFB1	-22.0775	3.3798e-14	1.6999e-11	-7.13622	-29.1521	-3.63317	-38.4651
ENSG00000169692	1-acylglycerol-3-phosphate O-acyltransferase 2	AGPAT2	-6.78599	5.27408e-14	2.59557e-11	-8.14441	-9.28821	-2.93156	-12.4694
ENSG00000167676	perilipin 4	PLIN4	-26.0961	5.30599e-14	2.59557e-11	-51.8083	-134.232	-9.78383	-283.975
ENSG00000123689	G0/G1switch 2	G0S2	-13.6178	5.54757e-14	2.64296e-11	-16.807	-34.6809	-5.34882	-50.4891
ENSG00000124126	phosphatidylinositol-3,4,5-trisphosphate-dependent Rac exchange factor 1	PREX1	3.33038	5.55088e-14	2.64296e-11	2.93358	3.28549	4.1576	2.3668
ENSG00000107719	phosphatase domain containing, paladin 1	PALD1	13.1871	5.68634e-14	2.67183e-11	5.8704	10.3652	10.6798	40.655
ENSG00000150961	SEC24 family, member D	SEC24D	2.59658	9.62904e-14	4.46562e-11	2.61212	2.68708	1.88433	2.70817
ENSG00000137880	GTP cyclohydrolase I feedback regulator	GCHFR	-4.74034	1.0319e-13	4.72426e-11	-4.19776	-5.96772	-2.35777	-4.92212
ENSG00000173599	pyruvate carboxylase	PC	-7.73999	1.0566e-13	4.77612e-11	-8.43682	-11.0163	-2.73987	-11.1755
ENSG00000269215	na	AC008964.1	3.98692	1.14811e-13	5.06161e-11	4.95838	5.19535	3.74151	3.57301
ENSG00000130701	RBBP8 N-terminal like	RBBP8NL	-9.38269	1.33573e-13	5.81694e-11	-5.60704	-4.13335	-12.7856	-4.06668
ENSG00000113231	phosphodiesterase 8B	PDE8B	-5.38132	1.40854e-13	6.06013e-11	-4.47498	-6.86614	-2.35267	-7.2188
ENSG00000174697	leptin	LEP	-27.6079	1.47385e-13	6.26563e-11	-48.211	-195.52	-18.3321	-91.441
ENSG00000181234	transmembrane protein 132C	TMEM132C	-22.8497	1.54339e-13	6.48407e-11	-16.9192	-33.333	-6.65478	-153.495
ENSG00000132321	IQ motif containing with AAA domain 1	IQCA1	32.6972	1.85843e-13	7.71681e-11	16.1179	17.3292	51.4582	80.3614
ENSG00000167701	glutamic-pyruvate transaminase (alanine aminotransferase)	GPT	-11.5992	2.03895e-13	8.36908e-11	-4.5925	-15.7607	-6.33524	-25.0214
ENSG00000149809	transmembrane 7 superfamily member 2	TM7SF2	-8.80802	2.07997e-13	8.38031e-11	-4.67871	-17.5758	-3.80825	-13.3919
ENSG00000003436	tissue factor pathway inhibitor (lipoprotein-associated coagulation inhibitor)	TFPI	3.1526	2.08862e-13	8.38031e-11	2.828	4.47792	1.88264	3.299
ENSG00000163947	Rho guanine nucleotide exchange factor (GEF) 3	ARHGEF3	2.24673	2.80727e-13	1.11386e-10	1.91037	2.53573	1.93481	2.09926
ENSG00000135094	serine dehydratase	SDS	5.42213	3.96702e-13	1.55014e-10	6.99469	4.94757	8.7464	3.06683
ENSG00000188820	family with sequence similarity 26, member F	FAM26F	6.61827	3.99363e-13	1.55014e-10	10.7239	3.83047	5.53219	8.51768
ENSG00000135905	dedicator of cytokinesis 10	DOCK10	3.50363	4.50681e-13	1.71211e-10	3.93235	2.79814	4.30266	2.82978
ENSG00000185477	GPRIN family member 3	GPRIN3	9.55488	5.68181e-13	2.13576e-10	6.36076	7.17913	9.84745	14.9307
ENSG00000148671	adipogenesis regulatory factor	ADIRF	-6.82989	6.11067e-13	2.27304e-10	-5.95623	-5.93233	-6.09823	-22.8796
ENSG00000163485	adenosine A1 receptor	ADORA1	-8.72531	6.37359e-13	2.34631e-10	-13.4709	-4.7862	-4.81231	-10.5934
ENSG00000103876	cDNA FLJ51912 complete cds, highly similar to Fumarylacetoacetase (EC 3.7.1.2)	FAH	-6.20484	6.43906e-13	2.34631e-10	-5.38625	-7.49246	-2.99468	-11.665
ENSG00000221932	hepatocellular carcinoma, down-regulated 1	HEPN1	-12.8616	7.66189e-13	2.7637e-10	-9.48686	-11.949	-2.91305	-18.5665
ENSG00000165810	butyrophilin-like 9	BTNL9	-9.00943	7.95216e-13	2.83972e-10	-5.68839	-8.00161	-8.56231	-17.8699
ENSG00000106484	mesoderm specific transcript	MEST	-7.90561	8.03482e-13	2.84083e-10	-4.66336	-9.74978	-5.95598	-19.5693
ENSG00000164638	solute carrier family 29 (nucleoside transporters), member 4	SLC29A4	-7.77397	8.29804e-13	2.90513e-10	-9.26557	-10.4616	-2.37945	-12.4345
ENSG00000213654	G-protein signaling modulator 3	GPSM3	3.52711	8.72149e-13	3.02373e-10	2.95169	3.0706	3.44146	3.65176
ENSG00000261385	na	RP11-388M20.2	-12.2606	9.05661e-13	3.10973e-10	-7.04984	-5.74979	-9.4	-4.14968
ENSG00000159189	complement component 1, q subcomponent, C chain	C1QC	4.40774	1.01861e-12	3.46424e-10	3.20661	4.35538	6.26437	3.70597
ENSG00000154016	GRB2-related adaptor protein	GRAP	18.902	1.05563e-12	3.54759e-10	6.61573	11.1644	36.3827	42.7567
ENSG00000173175	adenylate cyclase 5	ADCY5	-9.28394	1.06298e-12	3.54759e-10	-3.96382	-11.2229	-5.37241	-21.7453
ENSG00000111145	ELK3, ETS-domain protein (SRF accessory protein 2)	ELK3	4.03106	1.14444e-12	3.78406e-10	3.06552	4.9982	2.92108	4.76521
ENSG00000091513	transferrin	TF	-12.5408	1.19985e-12	3.93088e-10	-15.1424	-23.2837	-5.59648	-36.8502
ENSG00000154589	lymphocyte antigen 96	LY96	5.9725	1.27533e-12	4.14019e-10	4.52777	4.66643	6.25474	10.9538
ENSG00000196616	alcohol dehydrogenase 1B (class I), beta polypeptide	ADH1B	-20.9718	1.63681e-12	5.2658e-10	-10.2404	-39.9064	-13.3584	-259.919
ENSG00000186466	aquaporin 7 pseudogene 1	AQP7P1	-22.4002	1.72353e-12	5.4953e-10	-17.9891	-15.9675	-2.00347	-15.6364
ENSG00000037280	fms-related tyrosine kinase 4	FLT4	14.9456	1.7878e-12	5.64976e-10	6.40416	8.49156	23.7563	28.1191
ENSG00000157150	TIMP metallopeptidase inhibitor 4	TIMP4	-16.4788	1.8057e-12	5.65628e-10	-21.1483	-26.5149	-4.48939	-89.9742
ENSG00000151726	acyl-CoA synthetase long-chain family member 1	ACSL1	-6.78686	1.84704e-12	5.70977e-10	-4.13848	-10.5425	-4.44554	-17.2641
ENSG00000000005	tenomodulin	TNMD	-15.8663	1.85476e-12	5.70977e-10	-5.56249	-6.39276	-42.4343	-7.46639
ENSG00000166816	lactate dehydrogenase D	LDHD	-11.3331	1.97048e-12	6.01417e-10	-8.21944	-17.3157	-2.26206	-18.5883
ENSG00000155465	solute carrier family 7 (amino acid transporter light chain, y+L system), member 7	SLC7A7	4.17725	2.0733e-12	6.27436e-10	2.7798	3.33801	6.25006	5.01636
ENSG00000148848	ADAM metallopeptidase domain 12	ADAM12	3.78799	2.21132e-12	6.63582e-10	2.9257	3.36991	4.342	4.87367
ENSG00000131471	amine oxidase, copper containing 3	AOC3	-5.02825	2.49071e-12	7.41195e-10	-3.97595	-4.94956	-3.97791	-12.2434
ENSG00000167984	NLR family, CARD domain containing 3	NLRC3	4.02694	2.58969e-12	7.64279e-10	4.08575	3.99986	5.43703	3.21761
ENSG00000143119	CD53 molecule	CD53	3.06665	2.65019e-12	7.66471e-10	3.53439	3.16505	3.21848	1.95133
ENSG00000140538	neurotrophic tyrosine kinase, receptor, type 3	NTRK3	-6.04907	2.65434e-12	7.66471e-10	-3.26753	-5.94106	-7.01892	-5.97501
ENSG00000155962	chloride intracellular channel 2	CLIC2	2.5123	2.66151e-12	7.66471e-10	2.06901	2.33381	2.74179	2.20196
ENSG00000111335	2'-5'-oligoadenylate synthetase 2, 69/71kDa	OAS2	3.35759	2.91058e-12	8.31494e-10	2.84984	3.19567	4.08184	3.08036
ENSG00000038945	macrophage scavenger receptor 1	MSR1	3.51044	3.02122e-12	8.56253e-10	3.63869	3.17886	4.92372	2.66752
ENSG00000272414	FAM47E-STBD1 readthrough	FAM47E-STBD1	-8.55811	3.28853e-12	9.24671e-10	-4.36466	-11.6257	-3.88224	-17.6949
ENSG00000110077	membrane-spanning 4-domains, subfamily A, member 6A	MS4A6A	2.94983	4.51964e-12	1.25197e-09	2.98935	4.12282	2.57032	1.92006
ENSG00000198019	Fc fragment of IgG, high affinity Ib, receptor (CD64)	FCGR1B	9.49125	4.52264e-12	1.25197e-09	11.8617	11.8321	7.2163	6.64252
ENSG00000143603	potassium intermediate/small conductance calcium-activated channel, subfamily N, member 3	KCNN3	9.95802	4.60089e-12	1.26383e-09	5.63154	12.9383	6.78538	27.6435
ENSG00000184601	chromosome 14 open reading frame 180	C14orf180	-27.1118	4.75564e-12	1.29637e-09	-36.0878	-96.4046	-6.28312	-172.096
ENSG00000135919	serpin peptidase inhibitor, clade E (nexin, plasminogen activator inhibitor type 1), member 2	SERPINE2	5.34485	5.15039e-12	1.39076e-09	6.61279	9.27611	3.56359	3.65158
ENSG00000184156	potassium voltage-gated channel, KQT-like subfamily, member 3	KCNQ3	10.9062	5.17983e-12	1.39076e-09	5.87452	6.19331	11.1018	28.9903
ENSG00000142347	myosin IF	MYO1F	2.92544	5.51224e-12	1.46897e-09	3.01503	3.70171	3.03812	2.25477
ENSG00000164694	fibronectin type III domain containing 1	FNDC1	6.99839	6.06692e-12	1.60481e-09	4.31745	14.05	5.88923	6.07359
ENSG00000113763	unc-5 homolog A	UNC5A	26.018	6.64096e-12	1.74374e-09	8.38866	5.07444	52.0523	66.8215
ENSG00000174669	solute carrier family 29 (nucleoside transporters), member 2	SLC29A2	-4.47459	6.86893e-12	1.79043e-09	-3.78741	-3.21866	-2.78223	-4.05918
ENSG00000227591	na	RP1-28O10.1	-9.57342	7.53152e-12	1.94892e-09	-4.26667	-7.75002	-3.31788	-8.07113
ENSG00000180353	hematopoietic cell-specific Lyn substrate 1	HCLS1	3.81983	7.70686e-12	1.97994e-09	3.01135	3.1339	3.83535	4.29581
ENSG00000156076	WNT inhibitory factor 1	WIF1	-17.5718	8.94536e-12	2.28171e-09	-6.80757	-9.76805	-24.0981	-21.6978
ENSG00000154274	chromosome 4 open reading frame 19	C4orf19	-8.0126	9.03791e-12	2.28896e-09	-4.14698	-8.1535	-2.6165	-7.1755
ENSG00000108960	monocyte to macrophage differentiation-associated	MMD	-4.72946	9.47317e-12	2.3823e-09	-3.86436	-5.91689	-2.64024	-5.90874
ENSG00000071073	mannosyl (alpha-1,3-)-glycoprotein beta-1,4-N-acetylglucosaminyltransferase, isozyme A	MGAT4A	2.1416	1.17977e-11	2.94613e-09	2.27871	2.23519	2.13116	1.76956
ENSG00000138964	parvin, gamma	PARVG	3.06471	1.20158e-11	2.97975e-09	3.84486	3.9051	2.71103	2.53044
ENSG00000101049	serum/glucocorticoid regulated kinase 2	SGK2	-17.1435	1.22343e-11	3.01302e-09	-5.24975	-23.908	-2.6165	-26.8264
ENSG00000177666	patatin-like phospholipase domain containing 2	PNPLA2	-6.43933	1.27904e-11	3.12838e-09	-7.64041	-9.29297	-3.26273	-10.2414
ENSG00000099797	trans-2,3-enoyl-CoA reductase	TECR	-2.53393	1.31103e-11	3.18482e-09	-2.42767	-2.91388	-2.18404	-3.12876
ENSG00000138411	HECT, C2 and WW domain containing E3 ubiquitin protein ligase 2	HECW2	3.36722	1.32585e-11	3.19906e-09	2.79247	3.23465	4.18199	3.10033
ENSG00000042445	retinol saturase (all-trans-retinol 13,14-reductase)	RETSAT	-4.95364	1.52747e-11	3.6364e-09	-4.74635	-7.07377	-2.45423	-8.61016
ENSG00000162493	podoplanin	PDPN	13.7193	1.5966e-11	3.7758e-09	6.34707	17.5024	14.1059	35.7819
ENSG00000008394	microsomal glutathione S-transferase 1	MGST1	-9.08632	1.6354e-11	3.84211e-09	-7.22146	-8.01288	-7.63072	-39.5241
ENSG00000101306	myosin light chain kinase 2	MYLK2	24.2362	1.65182e-11	3.85532e-09	4	7.4162	10	24.5967
ENSG00000162511	lysosomal protein transmembrane 5	LAPTM5	6.22246	1.70993e-11	3.96504e-09	3.33781	4.46946	10.5217	7.81746
ENSG00000115255	receptor accessory protein 6	REEP6	-7.31721	1.87211e-11	4.3131e-09	-4.23626	-8.29637	-3.6397	-9.04801
ENSG00000173369	complement component 1, q subcomponent, B chain	C1QB	4.8133	1.91799e-11	4.39047e-09	4.20857	5.14689	5.44299	4.32278
ENSG00000107159	carbonic anhydrase IX	CA9	-11.1269	2.09387e-11	4.76256e-09	-6.79155	-5.06211	-9.25113	-3.54963
ENSG00000182253	synemin, intermediate filament protein	SYNM	-3.43256	2.11888e-11	4.78894e-09	-3.45978	-3.08032	-3.40107	-3.85382
ENSG00000211666	immunoglobulin lambda variable 2-14	IGLV2-14	9.0683	2.13782e-11	4.80135e-09	17.0138	7.76901	8.81475	8.79583
ENSG00000099953	matrix metallopeptidase 11 (stromelysin 3)	MMP11	17.147	2.39516e-11	5.3457e-09	32.852	102.76	14.0219	17.1795
ENSG00000270466	na	SEPT1	42.4277	2.6456e-11	5.83174e-09	19.0997	7.69931	4.59999	10.8
ENSG00000175445	lipoprotein lipase	LPL	-9.18378	2.78347e-11	6.09803e-09	-6.71883	-11.9605	-4.35418	-38.8217
ENSG00000138796	hydroxyacyl-CoA dehydrogenase	HADH	-4.28872	2.86269e-11	6.23333e-09	-3.97989	-4.85116	-2.3256	-6.83116
ENSG00000107798	lipase A, lysosomal acid, cholesterol esterase	LIPA	2.73151	2.93437e-11	6.3507e-09	2.38489	2.68141	2.81493	2.55183
ENSG00000117472	tetraspanin 1	TSPAN1	-4.9914	3.46511e-11	7.45416e-09	-3.06594	-4.00055	-4.7041	-4.07432
ENSG00000102924	cerebellin 1 precursor	CBLN1	-27.4137	3.70316e-11	7.91856e-09	-2.83333	-15.9991	-5.58273	-11
ENSG00000060982	branched chain amino-acid transaminase 1, cytosolic	BCAT1	13.6534	4.21211e-11	8.95323e-09	3.53451	5.59105	44.5412	31.0487
ENSG00000130176	calponin 1, basic, smooth muscle	CNN1	-4.7102	4.41317e-11	9.27611e-09	-3.11726	-3.99726	-5.74748	-8.94369
ENSG00000204262	collagen, type V, alpha 2	COL5A2	3.70362	4.41596e-11	9.27611e-09	4.44721	6.21951	1.75966	4.43551
ENSG00000184500	protein S (alpha)	PROS1	2.1551	4.72661e-11	9.87061e-09	1.98244	2.39108	1.52766	2.39018
ENSG00000176595	kelch repeat and BTB (POZ) domain containing 11	KBTBD11	11.5846	4.96839e-11	1.03152e-08	3.34343	5.89998	24.5944	21.7037
ENSG00000123496	interleukin 13 receptor, alpha 2	IL13RA2	19.3234	4.99993e-11	1.03207e-08	2.8747	19.627	43.534	12.6661
ENSG00000007171	nitric oxide synthase 2, inducible	NOS2	21.6565	5.12232e-11	1.04925e-08	7.54154	9.1738	78.1622	32.5348
ENSG00000134548	chromosome 12 open reading frame 39	C12orf39	-15.2039	5.14193e-11	1.04925e-08	-19.2701	-18.4966	-3.33334	-7.37861
ENSG00000008323	pleckstrin homology domain containing, family G (with RhoGef domain) member 6	PLEKHG6	-10.1565	5.69048e-11	1.15459e-08	-7.55415	-10.8853	-4.70613	-19.5084
ENSG00000133317	lectin, galactoside-binding, soluble, 12	LGALS12	-19.4958	6.08145e-11	1.22694e-08	-35.2531	-60.7246	-4.54626	-146.149
ENSG00000254087	v-yes-1 Yamaguchi sarcoma viral related oncogene homolog	LYN	5.96063	6.35027e-11	1.27398e-08	2.90315	3.67369	8.60246	8.44712
ENSG00000065675	protein kinase C, theta	PRKCQ	10.6106	6.53965e-11	1.30464e-08	5.44975	5.26287	22.0174	12.4425
ENSG00000048540	LIM domain only 3 (rhombotin-like 2)	LMO3	-6.7178	6.76011e-11	1.34113e-08	-2.645	-5.71633	-4.70613	-9.59944
ENSG00000196735	major histocompatibility complex, class II, DQ alpha 1	HLA-DQA1	2.42749	6.96526e-11	1.37419e-08	3.74873	2.36493	1.98522	1.6067
ENSG00000167895	transmembrane channel-like 8	TMC8	2.45079	7.55757e-11	1.48286e-08	2.59767	2.67962	2.82007	2.00644
ENSG00000131771	protein phosphatase 1, regulatory (inhibitor) subunit 1B	PPP1R1B	-11.6074	8.50126e-11	1.65891e-08	-12.9391	-8.09965	-16.7915	-37.0489
ENSG00000167968	deoxyribonuclease I-like 2	DNASE1L2	-9.84561	8.60165e-11	1.66938e-08	-2.51661	-7.39121	-20.3096	-8.15102
ENSG00000186074	CD300 molecule-like family member f	CD300LF	9.57584	8.88338e-11	1.70983e-08	8	4.94411	8.56504	10.1665
ENSG00000102445	KIAA0226-like	KIAA0226L	3.3991	8.90586e-11	1.70983e-08	2.9094	4.38136	5.39147	2.64042
ENSG00000167815	peroxiredoxin 2	PRDX2	-3.53384	9.11456e-11	1.74054e-08	-2.8703	-2.78956	-3.80509	-6.75886
ENSG00000113555	protocadherin 12	PCDH12	13.3653	9.48754e-11	1.80213e-08	3.01532	9.06056	21.1822	32.6493
ENSG00000006047	Y box binding protein 2	YBX2	-14.7061	9.78207e-11	1.84824e-08	-13.415	-6.8524	-6.42261	-31.0728
ENSG00000115425	peroxisomal trans-2-enoyl-CoA reductase	PECR	-5.75622	1.02206e-10	1.92093e-08	-4.11057	-8.406	-2.10758	-9.51748
ENSG00000123329	Rho GTPase activating protein 9	ARHGAP9	2.85319	1.04232e-10	1.94876e-08	3.04985	3.40504	3.30095	2.709
ENSG00000144668	integrin, alpha 9	ITGA9	8.60823	1.0509e-10	1.95456e-08	3.55503	5.10241	9.36423	21.0465
ENSG00000162040	heparan sulfate (glucosamine) 3-O-sulfotransferase 6	HS3ST6	-9.23957	1.16192e-10	2.14985e-08	-5.22663	-9.14752	-5.43323	-17.1843
ENSG00000143226	Fc fragment of IgG, low affinity IIa, receptor (CD32)	FCGR2A	3.03196	1.2347e-10	2.27273e-08	3.64867	3.08152	3.42437	1.77508
ENSG00000165028	nipsnap homolog 3B	NIPSNAP3B	-6.78691	1.2924e-10	2.36675e-08	-3.59064	-10.4166	-2.07059	-8.99043
ENSG00000158186	muscle RAS oncogene homolog	MRAS	-4.2579	1.30577e-10	2.37903e-08	-4.65703	-3.72108	-2.64458	-6.78849
ENSG00000005249	protein kinase, cAMP-dependent, regulatory, type II, beta	PRKAR2B	-6.20766	1.3168e-10	2.38696e-08	-8.56183	-13.6773	-2.26206	-8.24906
ENSG00000136490	LIM domain containing 2	LIMD2	5.76838	1.3557e-10	2.44505e-08	3.40433	5.37994	5.19801	8.32644
ENSG00000132170	peroxisome proliferator-activated receptor gamma	PPARG	-4.13976	1.36965e-10	2.4578e-08	-9.04218	-4.25547	-2.31723	-3.89775
ENSG00000124253	phosphoenolpyruvate carboxykinase 1 (soluble)	PCK1	-28.4367	1.38647e-10	2.47554e-08	-32.4955	-197.686	-9.38762	-714.985
ENSG00000153303	FERM domain containing 1	FRMD1	-12.6826	1.41379e-10	2.51177e-08	-4.50002	-12.7211	-2.88676	-11.8123
ENSG00000169432	sodium channel, voltage-gated, type IX, alpha subunit	SCN9A	12.4096	1.42243e-10	2.51461e-08	3.89445	5.37968	41.0853	23.2188
ENSG00000118729	calsequestrin 2 (cardiac muscle)	CASQ2	-7.2004	1.47338e-10	2.59184e-08	-2.58293	-8.90904	-6.35689	-16.2007
ENSG00000269155	na	RP3-431P23.5	32.0791	1.52807e-10	2.67488e-08	7.37488	40.045	47.3939	190.459
ENSG00000101400	syntrophin, alpha 1	SNTA1	-3.12991	1.61531e-10	2.81379e-08	-3.35462	-2.29778	-2.64561	-4.09042
ENSG00000130707	argininosuccinate synthase 1	ASS1	-4.72067	1.77062e-10	3.06936e-08	-3.07183	-5.41484	-3.53669	-11.294
ENSG00000168671	UDP glycosyltransferase 3 family, polypeptide A2	UGT3A2	-13.7833	1.83459e-10	3.1649e-08	-5.49999	-6.20482	-15.8996	-14.2997
ENSG00000113273	arylsulfatase B	ARSB	2.41534	1.95939e-10	3.36393e-08	2.09919	2.24597	3.57864	2.58463
ENSG00000143702	centrosomal protein 170kDa	CEP170	2.45104	2.09831e-10	3.58519e-08	2.42345	2.05198	2.12511	2.53967
ENSG00000140479	proprotein convertase subtilisin/kexin type 6	PCSK6	9.7631	2.15118e-10	3.65803e-08	3.06197	4.92758	23.2497	18.5148
ENSG00000108272	dehydrogenase/reductase (SDR family) member 11	DHRS11	-2.98727	2.43826e-10	4.12655e-08	-3.46924	-2.58831	-1.99184	-2.95765
ENSG00000108798	ABI family, member 3	ABI3	7.73044	2.45756e-10	4.1396e-08	5.05619	4.86794	10.0872	11.3399
ENSG00000143819	epoxide hydrolase 1, microsomal (xenobiotic)	EPHX1	-2.87499	2.57723e-10	4.3208e-08	-2.87237	-2.24295	-2.90211	-4.63208
ENSG00000154864	piezo-type mechanosensitive ion channel component 2	PIEZO2	12.8547	2.59855e-10	4.33618e-08	3.08761	8.74847	20.1161	25.4782
ENSG00000152689	RAS guanyl releasing protein 3 (calcium and DAG-regulated)	RASGRP3	10.0361	2.84503e-10	4.70564e-08	4.18034	8.95541	8.23067	24.5318
ENSG00000196611	matrix metallopeptidase 1 (interstitial collagenase)	MMP1	10.6536	2.84631e-10	4.70564e-08	20.399	6.94921	14.0538	8.7464
ENSG00000043462	lymphocyte cytosolic protein 2 (SH2 domain containing leukocyte protein of 76kDa)	LCP2	3.26959	2.88144e-10	4.74177e-08	3.19767	2.15342	5.33567	2.41237
ENSG00000091972	CD200 molecule	CD200	4.22673	2.93008e-10	4.79969e-08	2.37212	4.59591	4.48777	4.36025
ENSG00000172927	myeloma overexpressed	MYEOV	-7.82822	3.03599e-10	4.95047e-08	-4.09003	-6.5922	-12.813	-8.96579
ENSG00000117154	immunoglobin superfamily, member 21	IGSF21	4.47434	3.06769e-10	4.97942e-08	2.43677	3.94939	7.06202	4.9998
ENSG00000091262	ATP-binding cassette, sub-family C (CFTR/MRP), member 6	ABCC6	-8.70526	3.18691e-10	5.14953e-08	-4.84615	-8.54903	-2.12501	-12.9842
ENSG00000130821	solute carrier family 6 (neurotransmitter transporter, creatine), member 8	SLC6A8	-3.64045	3.24527e-10	5.22021e-08	-3.01139	-3.38208	-3.54786	-4.37472
ENSG00000018625	ATPase, Na+/K+ transporting, alpha 2 polypeptide	ATP1A2	-17.7753	3.40597e-10	5.43599e-08	-11.992	-21.577	-18.2768	-125.136
ENSG00000176974	serine hydroxymethyltransferase 1 (soluble)	SHMT1	-3.62833	3.40986e-10	5.43599e-08	-2.68524	-5.11424	-2.03768	-4.49235
ENSG00000112964	growth hormone receptor	GHR	-10.7841	3.50188e-10	5.55787e-08	-5.23761	-15.6212	-5.72938	-39.269
ENSG00000138623	semaphorin 7A, GPI membrane anchor (John Milton Hagen blood group)	SEMA7A	13.0657	3.73128e-10	5.89575e-08	4.98174	4.49375	22.7818	29.613
ENSG00000165730	storkhead box 1	STOX1	-14.4953	3.85634e-10	6.06651e-08	-3.20806	-12.0867	-6.89404	-26.8264
ENSG00000128595	calumenin	CALU	2.19749	3.8804e-10	6.07759e-08	1.802	2.71114	1.61922	2.39065
ENSG00000204936	CD177 molecule	CD177	25.2052	4.03642e-10	6.29435e-08	57.8727	3.94969	52.017	48.7442
ENSG00000037749	microfibrillar-associated protein 3	MFAP3	3.07607	4.18289e-10	6.4944e-08	2.5322	2.4545	2.57414	3.74192
ENSG00000237928	cDNA clone IMAGE:4796864	BC030753	27.3306	4.48264e-10	6.92965e-08	4.58258	10.2	38.3121	44.4749
ENSG00000162896	polymeric immunoglobulin receptor	PIGR	-5.02462	4.52526e-10	6.96539e-08	-4	-4.58325	-1.7044	-3.92793
ENSG00000073067	cytochrome P450, family 2, subfamily W, polypeptide 1	CYP2W1	-9.51167	4.64432e-10	7.11797e-08	-7.37488	-4.76924	-4.07082	-7.44984
ENSG00000182379	neurexophilin 4	NXPH4	-4.75453	4.69232e-10	7.1608e-08	-4.06456	-3.33323	-4.98067	-5.7814
ENSG00000036530	cytochrome P450, family 46, subfamily A, polypeptide 1	CYP46A1	13.7084	4.72241e-10	7.17606e-08	4.97212	6.61147	19.0942	34.0219
ENSG00000138448	integrin, alpha V	ITGAV	2.40282	5.05682e-10	7.65165e-08	3.20304	2.63825	1.4286	2.15072
ENSG00000177409	sterile alpha motif domain containing 9-like	SAMD9L	2.85927	5.23066e-10	7.88131e-08	2.77891	2.68128	1.87795	3.64341
ENSG00000100077	adrenergic, beta, receptor kinase 2	ADRBK2	-4.09344	5.32179e-10	7.98492e-08	-4.11902	-4.13707	-2.10471	-5.74302
ENSG00000118473	SH3-domain GRB2-like (endophilin) interacting protein 1	SGIP1	5.5355	5.73577e-10	8.57005e-08	6.00482	8.22953	4.17458	7.84275
ENSG00000103888	KIAA1199	KIAA1199	25.4923	5.9978e-10	8.90269e-08	16.1648	19.1085	49.6228	168.979
ENSG00000150636	coiled-coil domain containing 102B	CCDC102B	5.33215	6.05271e-10	8.90269e-08	6.28207	4.80498	5.39125	6.13567
ENSG00000110852	C-type lectin domain family 2, member B	CLEC2B	2.2836	6.05484e-10	8.90269e-08	2.8205	2.04307	1.96609	1.85711
ENSG00000267580	na	CTD-2540B15.11	-5.55715	6.05812e-10	8.90269e-08	-6.23898	-6.35702	-2.94672	-9.77563
ENSG00000176402	gap junction protein, gamma 3, 30.2kDa	GJC3	-8.38563	6.08351e-10	8.90336e-08	-4.833	-5.33331	-3.00464	-3.81198
ENSG00000042286	apoptosis-inducing factor, mitochondrion-associated, 2	AIFM2	-6.5742	6.59109e-10	9.60686e-08	-5.80723	-7.60453	-2.77749	-19.3556
ENSG00000131037	EPS8-like 1	EPS8L1	-4.11101	6.75426e-10	9.80466e-08	-3.38893	-5.24575	-3.04512	-4.84783
ENSG00000135917	solute carrier family 19, member 3	SLC19A3	-23.5029	6.85452e-10	9.8908e-08	-10.2871	-81.1512	-5.16615	-263.06
ENSG00000114854	troponin C type 1 (slow)	TNNC1	-7.71996	6.86899e-10	9.8908e-08	-3.2	-5.58335	-3.72727	-4.81208
ENSG00000130635	collagen, type V, alpha 1	COL5A1	4.32429	7.31652e-10	1.04929e-07	3.26368	8.7603	2.07326	7.33273
ENSG00000105639	Janus kinase 3	JAK3	4.80264	8.0015e-10	1.14293e-07	5.75617	6.56252	3.86578	5.73145
ENSG00000166821	peroxisomal biogenesis factor 11 alpha	PEX11A	-4.9188	8.06609e-10	1.14757e-07	-3.98423	-4.53773	-2.46029	-7.64603
ENSG00000004700	RecQ protein-like (DNA helicase Q1-like)	RECQL	2.48067	8.31135e-10	1.17777e-07	2.33048	2.36917	1.68111	3.09695
ENSG00000183048	solute carrier family 25 (mitochondrial carrier; dicarboxylate transporter), member 10	SLC25A10	-3.94972	8.49493e-10	1.19171e-07	-2.83628	-3.88774	-3.3957	-6.04948
ENSG00000267583	na	RP11-322E11.5	13.4262	8.53358e-10	1.19171e-07	3.16666	4.40469	23.5028	31.4605
ENSG00000085514	paired immunoglobin-like type 2 receptor alpha	PILRA	3.31401	8.54157e-10	1.19171e-07	2.70598	4.20015	3.64329	3.95764
ENSG00000144369	family with sequence similarity 171, member B	FAM171B	2.89298	8.54319e-10	1.19171e-07	2.89845	4.02082	2.36233	3.15238
ENSG00000175344	cholinergic receptor, nicotinic, alpha 7 (neuronal)	CHRNA7	12.5157	8.58356e-10	1.19268e-07	2.68421	6.69999	19.9971	23.1863
ENSG00000163993	S100 calcium binding protein P	S100P	-6.31663	8.96488e-10	1.24084e-07	-4.73607	-4.55869	-9.37514	-11.0233
ENSG00000101347	SAM domain and HD domain 1	SAMHD1	2.27423	9.10625e-10	1.25554e-07	2.20662	2.52442	2.50273	1.62083
ENSG00000241351	immunoglobulin kappa variable 3-11	IGKV3-11	5.50326	1.06897e-09	1.46818e-07	12.3863	2.7111	5.04547	5.09874
ENSG00000138316	ADAM metallopeptidase with thrombospondin type 1 motif, 14	ADAMTS14	8.79986	1.08448e-09	1.48378e-07	4.47491	8.12439	10.2433	16.2683
ENSG00000114631	podocalyxin-like 2	PODXL2	-2.2639	1.17263e-09	1.59827e-07	-2.68572	-2.07175	-1.96112	-1.83439
ENSG00000146021	kelch-like family member 3	KLHL3	4.03788	1.19459e-09	1.62201e-07	2.37754	3.86214	4.1819	5.75549
ENSG00000129596	cysteine dioxygenase, type I	CDO1	-6.6826	1.20775e-09	1.63366e-07	-8.44753	-4.83448	-3.76503	-13.2607
ENSG00000183166	calneuron 1	CALN1	-7.8884	1.28843e-09	1.73292e-07	-5.3033	-4.56207	-3.49928	-2.60691
ENSG00000152760	Tctex1 domain containing 1	TCTEX1D1	5.33948	1.29083e-09	1.73292e-07	5.00001	2.90609	7.33873	5.08325
ENSG00000134463	enoyl CoA hydratase domain containing 3	ECHDC3	-7.82372	1.32072e-09	1.7664e-07	-4.30648	-12.1392	-4.41349	-9.54986
ENSG00000183748	mannose receptor, C type 1	MRC1	8.48029	1.32636e-09	1.76732e-07	2.88152	3.96786	21.2283	14.6226
ENSG00000171310	carbohydrate (chondroitin 4) sulfotransferase 11	CHST11	3.0834	1.34624e-09	1.78715e-07	4.28742	3.63604	3.04996	2.5455
ENSG00000134954	v-ets erythroblastosis virus E26 oncogene homolog 1 (avian)	ETS1	3.89232	1.40527e-09	1.8586e-07	3.5568	3.4395	5.08272	4.45863
ENSG00000119630	placental growth factor	PGF	8.16172	1.43645e-09	1.89282e-07	2.50952	5.34544	10.9307	16.4088
ENSG00000214517	protein phosphatase methylesterase 1	PPME1	-1.8372	1.55573e-09	2.04247e-07	-1.65641	-1.71876	-2.03593	-1.83265
ENSG00000267954	na	AP000349.1	11.3649	1.57022e-09	2.05394e-07	7.7562	29.5958	12.74	9.4
ENSG00000120254	methylenetetrahydrofolate dehydrogenase (NADP+ dependent) 1-like	MTHFD1L	3.61655	1.58228e-09	2.06216e-07	3.13186	3.31149	3.64556	4.40374
ENSG00000120820	glycosyltransferase 8 domain containing 2	GLT8D2	4.48645	1.62698e-09	2.1127e-07	2.58014	4.08388	4.01341	7.05972
ENSG00000110900	tetraspanin 11	TSPAN11	5.77043	1.65409e-09	2.14013e-07	2.69129	4.91057	5.7979	9.81005
ENSG00000186818	leukocyte immunoglobulin-like receptor, subfamily B (with TM and ITIM domains), member 4	LILRB4	4.99735	1.73134e-09	2.23199e-07	3.37103	5.79653	6.21511	5.93801
ENSG00000076555	acetyl-CoA carboxylase beta	ACACB	-8.99027	1.77658e-09	2.28207e-07	-7.32298	-10.4525	-3.04548	-29.734
ENSG00000172057	ORM1-like 3	ORMDL3	-4.18884	1.78903e-09	2.28983e-07	-3.51224	-5.41211	-2.38168	-7.07245
ENSG00000237943	PRKCQ antisense RNA 1	PRKCQ-AS1	21.7555	1.84947e-09	2.35874e-07	8.4	6.49973	39.4524	33.2518
ENSG00000118804	starch binding domain 1	STBD1	-8.04755	1.89564e-09	2.40901e-07	-8.25839	-9.76757	-1.85584	-20.016
ENSG00000198771	RCSD domain containing 1	RCSD1	4.10983	1.92184e-09	2.43365e-07	2.9801	2.921	4.8845	4.20335
ENSG00000128266	guanine nucleotide binding protein (G protein), alpha z polypeptide	GNAZ	-5.29971	1.92949e-09	2.4347e-07	-2.67183	-5.48613	-2.74678	-8.34273
ENSG00000186193	suppressor APC domain containing 2	SAPCD2	-3.93328	1.94243e-09	2.4424e-07	-2.55167	-3.48365	-5.89601	-3.95772
ENSG00000151967	schwannomin interacting protein 1	SCHIP1	8.07947	1.95135e-09	2.44501e-07	2.93067	7.3911	8.30759	15.9946
ENSG00000111404	RERG/RAS-like	RERGL	-7.28777	1.96197e-09	2.44972e-07	-7.23478	-3.39787	-11.9154	-6.6999
ENSG00000124440	hypoxia inducible factor 3, alpha subunit	HIF3A	-7.18444	2.02084e-09	2.50767e-07	-4.62323	-4.28104	-10.8886	-8.17308
ENSG00000119711	aldehyde dehydrogenase 6 family, member A1	ALDH6A1	-4.07159	2.02242e-09	2.50767e-07	-2.81269	-6.28307	-1.98343	-5.50041
ENSG00000074706	interaction protein for cytohesin exchange factors 1	IPCEF1	5.53066	2.05452e-09	2.53366e-07	3.10956	4.79972	7.87691	6.78101
ENSG00000152078	transmembrane protein 56	TMEM56	-11.1271	2.05758e-09	2.53366e-07	-4.5598	-9.4562	-13.8464	-21.7531
ENSG00000152270	phosphodiesterase 3B, cGMP-inhibited	PDE3B	-11.6924	2.11795e-09	2.59904e-07	-6.14925	-24.2993	-1.9355	-44.8529
ENSG00000144057	ST6 beta-galactosamide alpha-2,6-sialyltranferase 2	ST6GAL2	11.8832	2.1442e-09	2.62224e-07	6.29999	5.36657	18.7888	16.1264
ENSG00000005108	thrombospondin, type I, domain containing 7A	THSD7A	5.86838	2.20016e-09	2.68149e-07	4.4615	5.13993	4.45069	10.3054
ENSG00000257337	uncharacterized LOC283335	LOC283335	-2.74937	2.25618e-09	2.74042e-07	-2.11366	-2.64902	-2.40139	-3.09097
ENSG00000183671	G protein-coupled receptor 1	GPR1	6.0879	2.30125e-09	2.78569e-07	2.24979	4.66016	13.1443	9.77692
ENSG00000206567	uncharacterized LOC401052	LOC401052	-7.19966	2.4534e-09	2.95982e-07	-4.85715	-6.58571	-2.27357	-6.40652
ENSG00000156103	matrix metallopeptidase 16 (membrane-inserted)	MMP16	5.31042	2.66818e-09	3.2081e-07	2.41066	10.3532	5.50434	8.82924
ENSG00000130876	solute carrier family 7 (neutral amino acid transporter light chain, asc system), member 10	SLC7A10	-11.0164	2.71737e-09	3.25628e-07	-19.3208	-15.623	-2.35231	-12.4984
ENSG00000180354	chromosome 7 open reading frame 41	C7orf41	-4.23655	2.73159e-09	3.26238e-07	-3.36788	-4.07486	-3.47186	-9.41336
ENSG00000171914	talin 2	TLN2	-5.5648	2.96896e-09	3.53405e-07	-5.62444	-4.31332	-3.84246	-10.0636
ENSG00000258545	cDNA FLJ41982 fis, clone SMINT2017659	AK123976	-14.2347	2.99543e-09	3.54755e-07	-4.53113	-20.647	-4.74928	-17.3292
ENSG00000162817	chromosome 1 open reading frame 115	C1orf115	-3.46398	3.00017e-09	3.54755e-07	-5.03482	-2.28023	-2.75206	-4.89429
ENSG00000109846	crystallin, alpha B	CRYAB	-6.06947	3.07959e-09	3.62944e-07	-5.85103	-4.65674	-7.72915	-15.1438
ENSG00000089639	GEM interacting protein	GMIP	1.94889	3.11027e-09	3.64312e-07	1.86985	2.12926	2.12759	2.00049
ENSG00000259347	na	RP11-798K3.2	-23.6515	3.1116e-09	3.64312e-07	-3.60001	-7.29931	-2.83333	-6.49924
ENSG00000135838	N-acetylneuraminate pyruvate lyase (dihydrodipicolinate synthase)	NPL	3.6961	3.16103e-09	3.6841e-07	5.80196	3.8344	3.08714	3.64222
ENSG00000267296	CEBPA antisense RNA 1 (head to head)	CEBPA-AS1	-4.32448	3.16724e-09	3.6841e-07	-3.62942	-3.96654	-2.49992	-2.48148
ENSG00000134460	interleukin 2 receptor, alpha	IL2RA	7.97721	3.21021e-09	3.72196e-07	12.6	4.66666	4.91009	4.58334
ENSG00000105974	caveolin 1, caveolae protein, 22kDa	CAV1	-1.62635	3.37248e-09	3.88965e-07	-1.49185	-1.32804	-1.95748	-1.66937
ENSG00000071246	vasohibin 1	VASH1	6.86583	3.37662e-09	3.88965e-07	3.58671	4.84035	4.72836	17.9954
ENSG00000149582	transmembrane protein 25	TMEM25	-2.81498	3.57288e-09	4.0917e-07	-2.8907	-2.38594	-2.85961	-2.20412
ENSG00000118407	filamin A interacting protein 1	FILIP1	6.52081	3.57494e-09	4.0917e-07	4.82016	4.29786	6.0564	11.8483
ENSG00000123338	NCK-associated protein 1-like	NCKAP1L	2.70396	3.64645e-09	4.16022e-07	3.24197	3.04571	3.64758	1.72053
ENSG00000085741	wingless-type MMTV integration site family, member 11	WNT11	-5.49336	3.66987e-09	4.1736e-07	-4.26578	-3.73998	-6.88707	-11.4931
ENSG00000189367	KIAA0408	KIAA0408	-10.3579	3.72116e-09	4.21849e-07	-3.83294	-32.3717	-2.05688	-13.6053
ENSG00000166856	G protein-coupled receptor 182	GPR182	22.6266	3.77339e-09	4.26417e-07	4.49889	4.41588	41.9759	17.4928
ENSG00000185361	tumor necrosis factor, alpha-induced protein 8-like 1	TNFAIP8L1	7.85012	3.83594e-09	4.32118e-07	2.82349	5.83357	7.66417	15.9919
ENSG00000102547	calcium binding protein 39-like	CAB39L	-3.70352	4.17691e-09	4.67819e-07	-4.38863	-3.32891	-2.70774	-3.60141
ENSG00000166391	monoacylglycerol O-acyltransferase 2	MOGAT2	-12.8643	4.17906e-09	4.67819e-07	-2.875	-8.28574	-2.7143	-7.71433
ENSG00000114013	CD86 molecule	CD86	2.66211	4.40213e-09	4.90137e-07	2.83903	2.82809	4.02157	2.27218
ENSG00000223953	C1q and tumor necrosis factor related protein 5	C1QTNF5	5.45332	4.40588e-09	4.90137e-07	3.91423	7.92159	4.49338	6.62022
ENSG00000131480	amine oxidase, copper containing 2 (retina-specific)	AOC2	-4.32274	4.53162e-09	5.0256e-07	-2.70369	-4.14287	-1.90476	-3.50001
ENSG00000172425	tetratricopeptide repeat domain 36	TTC36	-19.8882	4.61657e-09	5.10395e-07	-3.33334	-11.4996	-2.33333	-8.42858
ENSG00000259037	na	RP11-614O9.1	-13.0394	4.64888e-09	5.11781e-07	-8.64257	-15.6996	-2.24364	-10.7855
ENSG00000168995	sialic acid binding Ig-like lectin 7	SIGLEC7	7.44943	4.65777e-09	5.11781e-07	6.16641	6.88888	6.11084	6.77777
ENSG00000168447	sodium channel, non-voltage-gated 1, beta subunit	SCNN1B	-4.14127	4.70627e-09	5.15524e-07	-3.63655	-4.15771	-3.25271	-4.91919
ENSG00000184497	transmembrane protein 255B	TMEM255B	7.78271	4.95331e-09	5.40926e-07	4.5776	5.86369	6.24547	18.631
ENSG00000141854	uncharacterized LOC113230	LOC113230	-4.34321	5.04815e-09	5.49602e-07	-4.80651	-2.99964	-2.14301	-5.72732
ENSG00000198753	plexin B3	PLXNB3	-5.19059	5.26491e-09	5.71459e-07	-4.06902	-4.06958	-5.40723	-7.49106
ENSG00000149380	prolyl 4-hydroxylase, alpha polypeptide III	P4HA3	13.158	5.77141e-09	6.24536e-07	6.59828	30.42	10.2197	49.1323
ENSG00000109339	mitogen-activated protein kinase 10	MAPK10	-7.48067	5.79498e-09	6.25193e-07	-3.36077	-9.34465	-2.98481	-18.5607
ENSG00000004776	heat shock protein, alpha-crystallin-related, B6	HSPB6	-8.02514	5.87649e-09	6.32076e-07	-4.4539	-7.35319	-2.89827	-11.6106
ENSG00000188452	ceramide kinase-like	CERKL	3.82554	6.23226e-09	6.6833e-07	3.95492	5.01458	3.6199	4.6904
ENSG00000173852	dpy-19-like 1	DPY19L1	2.34773	6.3723e-09	6.81302e-07	2.38773	2.24064	1.98774	2.8529
ENSG00000100985	matrix metallopeptidase 9 (gelatinase B, 92kDa gelatinase, 92kDa type IV collagenase)	MMP9	23.9162	6.47152e-09	6.88191e-07	1.53868	7.35181	49.674	292.771
ENSG00000119915	ELOVL fatty acid elongase 3	ELOVL3	-18.0659	6.47528e-09	6.88191e-07	-1.37985	-35.523	-14.4938	-46.4965
ENSG00000072657	thyrotropin-releasing hormone degrading enzyme	TRHDE	-9.82998	6.6877e-09	7.08658e-07	-3.10695	-8.8572	-3.64217	-8.12501
ENSG00000257764	na	RP11-1143G9.4	3.97897	6.86136e-09	7.24909e-07	6.54186	4.39981	1.7567	6.09442
ENSG00000222041	long intergenic non-protein coding RNA 152	LINC00152	5.18052	6.90527e-09	7.25584e-07	3.67884	3.82773	5.30319	7.4755
ENSG00000173372	complement component 1, q subcomponent, A chain	C1QA	3.15097	6.90839e-09	7.25584e-07	2.49355	3.51884	4.02475	2.50463
ENSG00000164932	collagen triple helix repeat containing 1	CTHRC1	4.49002	6.93283e-09	7.26015e-07	4.77506	10.2168	1.92968	3.90562
ENSG00000140749	immunoglobulin superfamily, member 6	IGSF6	6.70956	6.97171e-09	7.27952e-07	6.8669	3.35706	11.3373	5.6294
ENSG00000108309	RUN domain containing 3A	RUNDC3A	-4.07403	7.06798e-09	7.34201e-07	-2.14012	-2.8261	-3.8043	-2.92207
ENSG00000128655	phosphodiesterase 11A	PDE11A	-10.2139	7.07268e-09	7.34201e-07	-8.59079	-6.80498	-2.1	-9.00003
ENSG00000225614	zinc finger protein 469	ZNF469	4.49268	7.30766e-09	7.56396e-07	4.15213	7.87691	3.0555	4.25208
ENSG00000145416	membrane-associated ring finger (C3HC4) 1, E3 ubiquitin protein ligase	MARCH1	3.37917	7.47437e-09	7.71416e-07	4.12582	5.45742	2.51486	3.29003
ENSG00000137441	fibroblast growth factor binding protein 2	FGFBP2	-8.1079	7.89926e-09	8.12918e-07	-11.5173	-6.19966	-13.6985	-8.27586
ENSG00000182022	carbohydrate (N-acetylgalactosamine 4-sulfate 6-O) sulfotransferase 15	CHST15	7.41166	7.93548e-09	8.14299e-07	3.46465	4.00283	7.8618	14.6961
ENSG00000034971	myocilin, trabecular meshwork inducible glucocorticoid response	MYOC	-14.6035	8.66034e-09	8.86134e-07	-13.1705	-15.6757	-14.323	-110.32
ENSG00000164879	carbonic anhydrase III, muscle specific	CA3	-11.3836	8.73581e-09	8.91302e-07	-6.56652	-12.2775	-4.44971	-20.5173
ENSG00000126785	ras homolog family member J	RHOJ	4.95707	8.89201e-09	9.02422e-07	2.95296	4.92922	3.13032	9.53478
ENSG00000211947	immunoglobulin heavy variable 3-21	IGHV3-21	9.65859	8.89534e-09	9.02422e-07	2.60933	5.82335	40.9823	15.2839
ENSG00000089820	Rho GTPase activating protein 4	ARHGAP4	2.85506	9.4766e-09	9.58666e-07	2.26657	3.45688	2.37687	2.62146
ENSG00000243961	na	RP5-839B4.8	-14.4512	9.66124e-09	9.74585e-07	-3.14286	-6.00003	-2.57145	-13
ENSG00000064989	calcitonin receptor-like	CALCRL	5.06038	9.89151e-09	9.95002e-07	11.2025	4.09658	4.69537	4.86797
ENSG00000272872	na	LL22NC03-N14H11.1	8.69377	1.03882e-08	1.04203e-06	2.91667	4.75001	22.2728	11.3995
ENSG00000171860	complement component 3a receptor 1	C3AR1	3.23102	1.0588e-08	1.0591e-06	1.6108	3.55271	5.40412	4.1209
ENSG00000116833	nuclear receptor subfamily 5, group A, member 2	NR5A2	2.71761	1.07874e-08	1.07603e-06	2.14453	2.61005	3.00887	3.76842
ENSG00000182732	regulator of G-protein signaling 6	RGS6	-7.15157	1.11409e-08	1.10819e-06	-3.84966	-3.10695	-4.50002	-8.49939
ENSG00000066056	tyrosine kinase with immunoglobulin-like and EGF-like domains 1	TIE1	7.82553	1.12475e-08	1.11568e-06	3.88871	6.19936	7.37948	16.1799
ENSG00000189221	monoamine oxidase A	MAOA	-10.8939	1.12898e-08	1.11679e-06	-5.12215	-17.6815	-11.9741	-64.5408
ENSG00000010327	stabilin 1	STAB1	4.55135	1.15296e-08	1.13735e-06	2.24793	5.33061	4.80421	6.54866
ENSG00000205403	complement factor I	CFI	4.67009	1.19017e-08	1.17082e-06	3.43498	4.62457	3.25406	7.30589
ENSG00000143110	chromosome 1 open reading frame 162	C1orf162	3.03544	1.20251e-08	1.17971e-06	2.21691	4.09454	4.7404	2.23007
ENSG00000225210	cDNA FLJ12852 fis, clone NT2RP2003445	AK022914	6.01214	1.22785e-08	1.20128e-06	2.25489	4.68851	18.0723	8.63909
ENSG00000021645	neurexin 3	NRXN3	6.68783	1.23906e-08	1.20893e-06	2.76558	4.45606	7.70855	13.594
ENSG00000166823	mesoderm posterior 1 homolog (mouse)	MESP1	-6.40797	1.25952e-08	1.22555e-06	-4.13879	-7.6919	-1.43151	-9.59944
ENSG00000134986	neuronal regeneration related protein	NREP	5.58988	1.27054e-08	1.23291e-06	4.26685	8.52364	4.00733	11.298
ENSG00000160460	spectrin, beta, non-erythrocytic 4	SPTBN4	-6.27488	1.28625e-08	1.24477e-06	-3.05555	-6.20822	-2.58334	-5.19999
ENSG00000099960	solute carrier family 7 (orphan transporter), member 4	SLC7A4	-12.6094	1.29358e-08	1.24848e-06	-3.06414	-7.85717	-3.8	-7.06221
ENSG00000126882	family with sequence similarity 78, member A	FAM78A	5.48314	1.31123e-08	1.2589e-06	2.70761	5.43975	5.51163	9.89541
ENSG00000198945	l(3)mbt-like 3	L3MBTL3	2.72729	1.31143e-08	1.2589e-06	2.86289	3.8267	2.12756	3.0356
ENSG00000166347	cytochrome b5 type A (microsomal)	CYB5A	-2.90661	1.33503e-08	1.27812e-06	-2.0389	-4.44314	-2.23156	-4.29801
ENSG00000132718	synaptotagmin XI	SYT11	4.42938	1.34778e-08	1.28687e-06	2.30919	3.67277	4.73627	5.5878
ENSG00000174899	chromosome 3 open reading frame 55	C3orf55	-8.5528	1.35792e-08	1.2931e-06	-3.48568	-6.588	-4.06544	-10.9995
ENSG00000153317	ArfGAP with SH3 domain, ankyrin repeat and PH domain 1	ASAP1	2.72682	1.40965e-08	1.33879e-06	2.46507	2.51809	1.92112	3.28445
ENSG00000136048	DNA-damage regulated autophagy modulator 1	DRAM1	2.8813	1.41562e-08	1.3409e-06	2.36192	2.70495	2.79096	3.14873
ENSG00000120337	tumor necrosis factor (ligand) superfamily, member 18	TNFSF18	21.8481	1.42751e-08	1.34859e-06	14.5831	11.6	4.79999	2.83333
ENSG00000182132	Kv channel interacting protein 1	KCNIP1	8.4411	1.44244e-08	1.35789e-06	2.85	6.09992	5.8398	26.4008
ENSG00000223865	major histocompatibility complex, class II, DP beta 1	HLA-DPB1	2.18625	1.44497e-08	1.35789e-06	2.64616	2.75547	2.04231	1.6895
ENSG00000138792	glutamyl aminopeptidase (aminopeptidase A)	ENPEP	3.49483	1.51215e-08	1.4173e-06	6.03306	2.95726	4.29271	2.10921
ENSG00000117152	regulator of G-protein signaling 4	RGS4	8.27907	1.51731e-08	1.41841e-06	13.9936	12.7601	5.284	7.26912
ENSG00000179044	exocyst complex component 3-like 1	EXOC3L1	9.04926	1.52593e-08	1.42113e-06	2.97333	5.70964	11.0245	19.7629
ENSG00000116852	kinesin family member 21B	KIF21B	4.04385	1.52818e-08	1.42113e-06	5.80296	2.61981	5.85947	4.66132
ENSG00000174233	adenylate cyclase 6	ADCY6	-2.55511	1.56501e-08	1.45159e-06	-2.8966	-2.16941	-2.60879	-2.77137
ENSG00000166165	creatine kinase, brain	CKB	-5.45796	1.58018e-08	1.46187e-06	-3.99925	-5.42536	-6.73053	-10.348
ENSG00000234840	uncharacterized LOC441389	FLJ35282	-6.88345	1.61412e-08	1.48941e-06	-2.29975	-5.72728	-2.65356	-9.00003
ENSG00000175264	carbohydrate (keratan sulfate Gal-6) sulfotransferase 1	CHST1	10.5803	1.6615e-08	1.52918e-06	14.0612	15.3866	5.96772	20.1619
ENSG00000054793	ATPase, class II, type 9A	ATP9A	-3.16712	1.67606e-08	1.53861e-06	-2.46808	-3.42162	-2.45736	-4.18008
ENSG00000197562	RAB40C, member RAS oncogene family	RAB40C	-2.32264	1.73012e-08	1.58417e-06	-2.1727	-2.549	-1.87729	-2.35597
ENSG00000163017	actin, gamma 2, smooth muscle, enteric	ACTG2	-3.12902	1.73811e-08	1.58431e-06	-3.2093	-3.24741	-2.62073	-5.19034
ENSG00000171051	formyl peptide receptor 1	FPR1	6.51547	1.73915e-08	1.58431e-06	12.0957	11.264	5.38229	2.85346
ENSG00000126860	ecotropic viral integration site 2A	EVI2A	3.34594	1.7621e-08	1.60114e-06	3.62819	4.80448	4.21862	2.20416
ENSG00000187730	gamma-aminobutyric acid (GABA) A receptor, delta	GABRD	8.28283	1.84864e-08	1.6755e-06	3.05555	5.97753	15.6037	12.7018
ENSG00000160307	S100 calcium binding protein B	S100B	-5.60839	1.87643e-08	1.69639e-06	-2.61494	-6.59942	-4.39033	-14.3236
ENSG00000228203	RNF144A antisense RNA 1	RNF144A-AS1	9.98499	1.91387e-08	1.72586e-06	3.85716	3.92309	13.4998	13.2178
ENSG00000144136	solute carrier family 20 (phosphate transporter), member 1	SLC20A1	1.75191	1.96849e-08	1.77065e-06	1.7091	1.99953	1.61261	1.36411
ENSG00000261578	na	RP11-21L23.2	-5.83527	1.99863e-08	1.79324e-06	-6.50194	-4.76825	-1.55575	-7.91577
ENSG00000003249	dysbindin (dystrobrevin binding protein 1) domain containing 1	DBNDD1	-4.09707	2.03375e-08	1.82018e-06	-3.69112	-2.71039	-2.21145	-6.2999
ENSG00000133063	chitinase 1 (chitotriosidase)	CHIT1	-8.13711	2.04797e-08	1.82833e-06	-10.8208	-14.8745	-1.42704	-13.415
ENSG00000171428	N-acetyltransferase 1 (arylamine N-acetyltransferase)	NAT1	2.94877	2.06296e-08	1.83712e-06	2.42857	2.91305	3.31016	3.74589
ENSG00000127418	fibroblast growth factor receptor-like 1	FGFRL1	-4.75365	2.11145e-08	1.87562e-06	-3.6108	-4.80998	-2.7447	-7.74454
ENSG00000183549	acyl-CoA synthetase medium-chain family member 5	ACSM5	-8.34638	2.13608e-08	1.89279e-06	-6.34513	-11.8991	-1.97907	-32.5682
ENSG00000140853	NLR family, CARD domain containing 5	NLRC5	2.27406	2.14454e-08	1.89558e-06	2.29388	2.0642	1.7751	2.503
ENSG00000087237	cholesteryl ester transfer protein, plasma	CETP	12.1634	2.15659e-08	1.90153e-06	2.21991	6.03482	29.9607	19.581
ENSG00000099194	stearoyl-CoA desaturase (delta-9-desaturase)	SCD	-10.3061	2.23491e-08	1.96573e-06	-37.4652	-20.2096	-9.51893	-16.6006
ENSG00000136378	ADAM metallopeptidase with thrombospondin type 1 motif, 7	ADAMTS7	7.92963	2.31384e-08	2.02649e-06	4.04921	6.46522	7.70017	13.3573
ENSG00000117013	potassium voltage-gated channel, KQT-like subfamily, member 4	KCNQ4	-5.34407	2.32121e-08	2.02649e-06	-3.62294	-3.3125	-5.63638	-2.43311
ENSG00000010319	sema domain, immunoglobulin domain (Ig), short basic domain, secreted, (semaphorin) 3G	SEMA3G	-3.97036	2.32367e-08	2.02649e-06	-2.94437	-3.17772	-4.5729	-6.80328
ENSG00000105281	solute carrier family 1 (neutral amino acid transporter), member 5	SLC1A5	-3.04136	2.32669e-08	2.02649e-06	-2.67801	-3.26703	-2.36017	-4.60496
ENSG00000103187	coactosin-like 1 (Dictyostelium)	COTL1	4.29451	2.34383e-08	2.03645e-06	2.76721	2.90229	6.66428	5.73212
ENSG00000198963	RAR-related orphan receptor B	RORB	-6.96255	2.38567e-08	2.06778e-06	-3.82354	-8.42228	-1.45999	-8.33291
ENSG00000153253	sodium channel, voltage-gated, type III, alpha subunit	SCN3A	9.61456	2.39607e-08	2.07176e-06	2.46154	5.45689	8.3473	30.7977
ENSG00000165795	NDRG family member 2	NDRG2	-2.1836	2.41451e-08	2.08266e-06	-2.78408	-1.77387	-1.96305	-2.92858
ENSG00000115361	acyl-CoA dehydrogenase, long chain	ACADL	-9.00272	2.47001e-08	2.1254e-06	-4.55913	-8.69876	-3.72727	-16.6416
ENSG00000171631	pyrimidinergic receptor P2Y, G-protein coupled, 6	P2RY6	5.84453	2.51647e-08	2.16017e-06	6.18181	4.92806	6.53637	6.70562
ENSG00000180644	perforin 1 (pore forming protein)	PRF1	3.88546	2.71921e-08	2.32861e-06	3.52778	3.05377	9.8319	3.08855
ENSG00000164976	KIAA1161	KIAA1161	-2.35107	3.03371e-08	2.59172e-06	-3.28624	-2.46022	-1.58006	-1.79001
ENSG00000221968	fatty acid desaturase 3	FADS3	-2.31601	3.11958e-08	2.65871e-06	-2.73748	-1.91519	-2.64866	-2.16437
ENSG00000165434	phosphoglucomutase 2-like 1	PGM2L1	7.43338	3.16178e-08	2.68826e-06	2.42832	3.47714	13.3668	15.4068
ENSG00000100600	legumain	LGMN	4.8079	3.22193e-08	2.7329e-06	1.84306	4.03145	8.91417	6.43348
ENSG00000197991	protocadherin 20	PCDH20	-10.3738	3.23144e-08	2.73447e-06	-4.28573	-3.22695	-8.21403	-5.49908
ENSG00000158008	exostosin-like glycosyltransferase 1	EXTL1	-6.58405	3.25693e-08	2.74952e-06	-9.99863	-2.29167	-5.25001	-4
ENSG00000128641	myosin IB	MYO1B	3.72367	3.26903e-08	2.75323e-06	3.33535	3.2528	3.38557	5.43832
ENSG00000166473	polycystic kidney disease 1-like 2	PKD1L2	-6.37964	3.27934e-08	2.75542e-06	-4.88484	-3.64781	-6.18438	-11.2472
ENSG00000170458	CD14 molecule	CD14	3.06052	3.29461e-08	2.76175e-06	1.96507	3.03947	4.57125	2.55128
ENSG00000039560	retinoic acid induced 14	RAI14	3.12622	3.46071e-08	2.89419e-06	2.8425	2.52246	2.55983	3.91261
ENSG00000062282	diacylglycerol O-acyltransferase 2	DGAT2	-9.18625	3.54512e-08	2.95533e-06	-12.1875	-23.9717	-3.46223	-57.0799
ENSG00000158517	neutrophil cytosolic factor 1	NCF1	2.93119	3.55037e-08	2.95533e-06	3.12345	2.41351	5.05034	2.47068
ENSG00000105851	phosphatidylinositol-4,5-bisphosphate 3-kinase, catalytic subunit gamma	PIK3CG	4.3709	3.59871e-08	2.98726e-06	3.97358	2.20834	5.71867	5.93591
ENSG00000166582	centromere protein V	CENPV	-3.24533	3.60546e-08	2.98726e-06	-2.90426	-2.76554	-1.56639	-3.57276
ENSG00000139631	cysteine sulfinic acid decarboxylase	CSAD	-2.57753	3.75653e-08	3.10523e-06	-2.1902	-2.26476	-2.3856	-3.04768
ENSG00000137496	interleukin 18 binding protein	IL18BP	3.46893	3.78766e-08	3.12028e-06	2.52115	3.25149	3.67211	3.62419
ENSG00000103310	zona pellucida glycoprotein 2 (sperm receptor)	ZP2	18.5439	3.79222e-08	3.12028e-06	4.57144	2.44443	24.7679	63.5619
ENSG00000172005	mal, T-cell differentiation protein	MAL	-4.89577	3.83747e-08	3.15025e-06	-2.18747	-4.65961	-6.66632	-4.62903
ENSG00000230259	na	AC008738.1	-6.60209	3.85269e-08	3.15291e-06	-5.40596	-9.02683	-4.05615	-21.7316
ENSG00000248144	alcohol dehydrogenase 1C (class I), gamma polypeptide	ADH1C	-8.97471	3.85837e-08	3.15291e-06	-2.49959	-11.2216	-1.97037	-11.1996
ENSG00000075618	fascin homolog 1, actin-bundling protein (Strongylocentrotus purpuratus)	FSCN1	9.84181	3.8711e-08	3.1561e-06	3.07499	4.82457	12.6118	26.6562
ENSG00000216490	interferon, gamma-inducible protein 30	IFI30	3.31614	3.92111e-08	3.18959e-06	2.52036	3.00137	4.49584	2.62206
ENSG00000268621	cDNA clone IMAGE:5478640	BC062328	-9.32961	3.95928e-08	3.21331e-06	-3.57145	-6.24945	-8.49975	-3.68698
ENSG00000198108	chondroitin sulfate synthase 3	CHSY3	5.33535	4.04607e-08	3.2763e-06	4.38285	3.92064	4.99166	8.89096
ENSG00000235505	caspase 4, apoptosis-related cysteine peptidase pseudogene	LOC643733	8.71881	4.15878e-08	3.35995e-06	4.77635	11.8601	5.19823	30.4475
ENSG00000107551	Ras association (RalGDS/AF-6) domain family member 4	RASSF4	2.34744	4.35405e-08	3.50978e-06	1.53526	2.4958	2.3545	2.42624
ENSG00000253193	Fc fragment of IgG, high affinity Ic, receptor (CD64), pseudogene	FCGR1C	16.9005	4.37602e-08	3.51955e-06	10.3123	4.58258	13.1999	4.09877
ENSG00000121057	A kinase (PRKA) anchor protein 1	AKAP1	-3.0625	4.62451e-08	3.71104e-06	-2.45852	-2.73509	-3.20795	-4.0575
ENSG00000185532	protein kinase, cGMP-dependent, type I	PRKG1	2.90974	4.88284e-08	3.90081e-06	2.68371	2.25009	2.5195	4.11
ENSG00000111713	glycogen synthase 2 (liver)	GYS2	-15.5379	4.96789e-08	3.9599e-06	-8	-5.89916	-1.71429	-6.69925
ENSG00000130755	glia maturation factor, gamma	GMFG	5.80024	4.98751e-08	3.96668e-06	2.6185	3.45812	7.50483	9.73122
ENSG00000131401	napsin B aspartic peptidase, pseudogene	NAPSB	3.00524	5.03186e-08	3.99306e-06	3.45398	4.28207	3.38884	2.15438
ENSG00000246705	H2A histone family, member J	H2AFJ	-2.25753	5.14533e-08	4.07405e-06	-2.11184	-2.44664	-1.81278	-3.32647
ENSG00000152953	serine/threonine kinase 32B	STK32B	6.55175	5.16397e-08	4.07976e-06	1.93292	5.13345	9.26024	12.7056
ENSG00000120332	tenascin N	TNN	-4.22547	5.22711e-08	4.12053e-06	-2.31524	-3.8119	-3.26592	-6.27846
ENSG00000170153	ring finger protein 150	RNF150	-5.87546	5.34348e-08	4.20299e-06	-5.19247	-4.2362	-6.84277	-9.86398
ENSG00000104863	lin-7 homolog B	LIN7B	-2.41935	5.42907e-08	4.26093e-06	-2.18061	-2.58951	-1.61281	-2.03695
ENSG00000137561	tocopherol (alpha) transfer protein	TTPA	-17.4043	5.48075e-08	4.29206e-06	-5.99999	-6.69925	-1.57143	-5.49908
ENSG00000124116	WAP four-disulfide core domain 3	WFDC3	-7.40007	5.54428e-08	4.3323e-06	-8.49627	-3.38407	-29.5989	-5.55567
ENSG00000162591	multiple EGF-like-domains 6	MEGF6	5.52059	5.64767e-08	4.40344e-06	2.34534	4.00438	5.69269	12.9189
ENSG00000144218	AF4/FMR2 family, member 3	AFF3	-5.55148	5.65998e-08	4.40344e-06	-7.1763	-3.8255	-2.49988	-4.6665
ENSG00000127507	egf-like module containing, mucin-like, hormone receptor-like 2	EMR2	3.42635	5.67675e-08	4.40393e-06	2.29517	3.05195	8.3054	3.21578
ENSG00000244306	cDNA FLJ10674 fis, clone NT2RP2006436	AK022914	5.83683	5.68528e-08	4.40393e-06	4.45801	7.38148	8.90904	4.31982
ENSG00000150867	phosphatidylinositol-5-phosphate 4-kinase, type II, alpha	PIP4K2A	2.21326	5.7474e-08	4.44242e-06	1.86704	1.75164	2.44409	2.2702
ENSG00000128567	podocalyxin-like	PODXL	3.76662	5.89638e-08	4.54773e-06	2.17505	6.08932	2.33918	7.10744
ENSG00000095370	SH2 domain containing 3C	SH2D3C	7.19674	5.96293e-08	4.58914e-06	3.35592	4.55727	9.17221	12.1322
ENSG00000174705	SH3 and PX domains 2B	SH3PXD2B	3.08895	6.01004e-08	4.60555e-06	1.84164	3.01613	3.42155	3.42257
ENSG00000226363	HAGLR opposite strand (non-protein coding)	HAGLROS	12.1278	6.02516e-08	4.60725e-06	4.33334	3.49999	9.98678	20.664
ENSG00000074657	zinc finger protein 532	ZNF532	2.08609	6.34147e-08	4.83876e-06	2.28529	2.06938	1.35312	2.37385
ENSG00000204542	chromosome 6 open reading frame 15	C6orf15	-8.28889	6.38361e-08	4.86053e-06	-3.35258	-5.56658	-14.5999	-7.2082
ENSG00000135047	cathepsin L1	CTSL1	2.17189	6.47731e-08	4.92138e-06	2.14117	2.27426	2.53538	1.47202
ENSG00000180818	homeobox C10	HOXC10	-4.73639	6.54703e-08	4.96379e-06	-2.59951	-8.54529	-5.07378	-6.456
ENSG00000111275	aldehyde dehydrogenase 2 family (mitochondrial)	ALDH2	-6.05866	6.929e-08	5.24226e-06	-3.76879	-6.9818	-6.41269	-24.8245
ENSG00000101605	myomesin 1	MYOM1	-3.27898	6.97498e-08	5.26589e-06	-2.13766	-3.18186	-3.05436	-3.70543
ENSG00000091879	angiopoietin 2	ANGPT2	5.4088	7.12582e-08	5.36842e-06	4.45097	3.93194	4.23599	10.5657
ENSG00000273471	na	RP13-1039J1.4	15.1735	7.23959e-08	5.44265e-06	2.81181	3.41565	16.6997	9.79999
ENSG00000247774	PCED1B antisense RNA 1	PCED1B-AS1	2.70045	7.30809e-08	5.4826e-06	2.8328	2.30054	3.77684	2.99999
ENSG00000015285	Wiskott-Aldrich syndrome	WAS	2.73733	7.49491e-08	5.61097e-06	4.36793	2.91232	3.61534	1.86058
ENSG00000130429	actin related protein 2/3 complex, subunit 1B, 41kDa	ARPC1B	3.79831	7.65443e-08	5.71841e-06	2.2541	3.84076	3.75002	6.3972
ENSG00000134243	sortilin 1	SORT1	-3.01745	7.68389e-08	5.72843e-06	-2.61447	-3.89731	-2.06838	-5.43018
ENSG00000070601	FERM and PDZ domain containing 1	FRMPD1	-7.44482	7.7527e-08	5.76768e-06	-3.57145	-2.48856	-17.0713	-4.08246
ENSG00000133318	reticulon 3	RTN3	-2.75269	7.97978e-08	5.92428e-06	-2.48871	-2.53977	-2.20733	-5.1906
ENSG00000138756	BMP2 inducible kinase	BMP2K	2.55893	8.02644e-08	5.94656e-06	2.34305	1.66642	2.89935	2.84773
ENSG00000119147	chromosome 2 open reading frame 40	C2orf40	-6.84716	8.09434e-08	5.98445e-06	-5.68161	-4.19764	-12.8494	-11.5233
ENSG00000107249	GLIS family zinc finger 3	GLIS3	3.0556	8.12162e-08	5.99221e-06	3.3769	2.71105	2.58021	5.06636
ENSG00000163599	cytotoxic T-lymphocyte-associated protein 4	CTLA4	5.11483	8.18816e-08	6.02885e-06	7.45454	2.3054	9.75336	4.56913
ENSG00000139329	lumican	LUM	4.01697	8.22604e-08	6.04428e-06	5.45773	6.66082	2.22191	2.46964
ENSG00000091137	solute carrier family 26, member 4	SLC26A4	9.47751	8.33915e-08	6.10537e-06	3.0832	3.25	27.2548	10.8828
ENSG00000105329	transforming growth factor, beta 1	TGFB1	4.02306	8.34338e-08	6.10537e-06	2.53995	3.51889	3.68397	5.46947
ENSG00000163145	C1q and tumor necrosis factor related protein 7	C1QTNF7	-4.56863	8.40293e-08	6.13291e-06	-4.3559	-3.58939	-4.82591	-4.10215
ENSG00000082512	TNF receptor-associated factor 5	TRAF5	2.14025	8.41536e-08	6.13291e-06	2.10133	1.92508	2.14199	2.12685
ENSG00000167107	acyl-CoA synthetase family member 2	ACSF2	-3.0382	8.53651e-08	6.20853e-06	-2.4291	-3.47788	-2.12902	-4.09911
ENSG00000124743	kelch-like family member 31	KLHL31	-9.38717	8.67295e-08	6.29494e-06	-4.0858	-10.0828	-3.84616	-31.2729
ENSG00000156587	ubiquitin-conjugating enzyme E2L 6	UBE2L6	1.95245	8.72728e-08	6.32152e-06	2.06672	1.78099	1.68561	1.81928
ENSG00000135636	dysferlin, limb girdle muscular dystrophy 2B (autosomal recessive)	DYSF	6.82844	8.82166e-08	6.36873e-06	3.84766	5.41744	5.73562	16.9841
ENSG00000006074	chemokine (C-C motif) ligand 18 (pulmonary and activation-regulated)	CCL18	4.55297	8.82812e-08	6.36873e-06	1.85685	9.66246	7.77628	4.91946
ENSG00000125967	N-terminal EF-hand calcium binding protein 3	NECAB3	-2.46251	9.59421e-08	6.90744e-06	-3.19816	-1.70616	-2.72964	-1.9783
ENSG00000173535	uncharacterized LOC254896	LOC254896	6.99636	9.6852e-08	6.95893e-06	2.63313	2.65606	11.4518	12.496
ENSG00000253313	chromosome 1 open reading frame 210	C1orf210	-6.4428	9.86302e-08	7.07246e-06	-3.29999	-3.64708	-6.71431	-7.14984
ENSG00000081760	acetoacetyl-CoA synthetase	AACS	-2.75198	1.00008e-07	7.15689e-06	-2.13236	-2.74851	-2.37369	-4.07026
ENSG00000131069	acyl-CoA synthetase short-chain family member 2	ACSS2	-3.54678	1.00561e-07	7.1821e-06	-4.03679	-5.43556	-1.84247	-5.18003
ENSG00000224367	O-acyltransferase like, pseudogene	OACYLP	12.0855	1.01011e-07	7.19981e-06	4	3.3119	14.0831	7.06221
ENSG00000137965	interferon-induced protein 44	IFI44	2.90231	1.0174e-07	7.23071e-06	2.75427	3.81518	2.08905	3.01655
ENSG00000251442	uncharacterized LOC100505702	LOC100505702	5.72276	1.0185e-07	7.23071e-06	3.53333	2.70802	10.1775	4.57677
ENSG00000166927	membrane-spanning 4-domains, subfamily A, member 7	MS4A7	3.8732	1.0263e-07	7.26728e-06	7.79841	3.83823	4.82644	1.85618
ENSG00000110876	selectin P ligand	SELPLG	2.66232	1.02853e-07	7.26728e-06	2.28176	2.95648	4.96543	1.91018
ENSG00000159167	stanniocalcin 1	STC1	7.24321	1.02975e-07	7.26728e-06	4.49291	4.08195	15.4385	12.1705
ENSG00000079459	farnesyl-diphosphate farnesyltransferase 1	FDFT1	-2.20164	1.04112e-07	7.33299e-06	-1.46927	-2.77568	-2.57041	-3.05203
ENSG00000178031	ADAMTS-like 1	ADAMTSL1	4.93375	1.0474e-07	7.36273e-06	5.32784	10.0976	4.04896	4.01277
ENSG00000179630	laccase (multicopper oxidoreductase) domain containing 1	LACC1	2.71737	1.07715e-07	7.55701e-06	2.18848	2.32418	3.84608	3.04116
ENSG00000145916	required for meiotic nuclear division 5 homolog B	RMND5B	-1.78804	1.09505e-07	7.66747e-06	-1.75349	-1.96706	-1.49198	-1.8172
ENSG00000138080	elastin microfibril interfacer 1	EMILIN1	3.53906	1.10284e-07	7.70695e-06	2.89397	4.80378	2.79438	3.11532
ENSG00000253125	na	RP11-459E5.1	-19.1552	1.11192e-07	7.75523e-06	-1.5	-25.8951	-10.8	-25.6951
ENSG00000157617	C2 calcium-dependent domain containing 2	C2CD2	-3.10504	1.13243e-07	7.88286e-06	-2.587	-3.72968	-1.72	-4.56378
ENSG00000132357	caspase recruitment domain family, member 6	CARD6	2.85593	1.14006e-07	7.92055e-06	1.67284	2.39181	3.91505	4.32941
ENSG00000196628	transcription factor 4	TCF4	2.03319	1.18102e-07	8.18919e-06	2.00945	2.18419	1.32979	2.28644
ENSG00000122122	SAM and SH3 domain containing 3	SASH3	2.87413	1.1888e-07	8.22715e-06	4.45606	3.60053	2.40909	2.19762
ENSG00000141526	solute carrier family 16, member 3 (monocarboxylic acid transporter 4)	SLC16A3	6.73466	1.1984e-07	8.27755e-06	2.45918	4.59916	7.16849	15.9223
ENSG00000212864	ring finger protein 208	RNF208	-3.58312	1.21008e-07	8.34208e-06	-3.40077	-3.31578	-1.52069	-2.25926
ENSG00000128656	chimerin 1	CHN1	3.6495	1.22451e-07	8.42528e-06	4.56546	6.24577	2.22987	3.15463
ENSG00000125648	solute carrier family 25 (mitochondrial carrier; phosphate carrier), member 23	SLC25A23	-4.79345	1.2533e-07	8.60679e-06	-4.12456	-3.57829	-4.8804	-11.2356
ENSG00000101916	toll-like receptor 8	TLR8	4.18168	1.25675e-07	8.61394e-06	4.37499	2.57894	3.33334	5.86345
ENSG00000163762	transmembrane 4 L six family member 18	TM4SF18	5.04761	1.26157e-07	8.63037e-06	3.18981	3.39561	3.49221	10.8082
ENSG00000166446	chromodomain protein, Y-like 2	CDYL2	4.33009	1.27834e-07	8.7284e-06	2.87227	2.74579	6.2236	5.68051
ENSG00000147255	immunoglobulin superfamily, member 1	IGSF1	-7.38392	1.31281e-07	8.94662e-06	-4.92806	-4.16628	-1.63637	-4.64233
ENSG00000149781	fermitin family member 3	FERMT3	4.47982	1.32881e-07	9.03842e-06	2.40402	2.5967	7.15192	4.96316
ENSG00000165113	G kinase anchoring protein 1	GKAP1	-3.21894	1.34259e-07	9.11479e-06	-2.39058	-2.73161	-1.8423	-3.01661
ENSG00000173706	heart development protein with EGF-like domains 1	HEG1	2.65022	1.35929e-07	9.21071e-06	2.70527	3.20073	1.47683	3.4244
ENSG00000144749	leucine-rich repeats and immunoglobulin-like domains 1	LRIG1	-3.20948	1.36432e-07	9.22015e-06	-3.02009	-2.63087	-3.4023	-4.64117
ENSG00000051620	heme binding protein 2	HEBP2	-3.20322	1.36585e-07	9.22015e-06	-2.49966	-2.96861	-2.61805	-6.12712
ENSG00000162894	Fas apoptotic inhibitory molecule 3	FAIM3	7.32051	1.37231e-07	9.24623e-06	5.49977	2.60718	14.1929	11.5455
ENSG00000244694	patched domain containing 4	PTCHD4	12.2907	1.3848e-07	9.30265e-06	2.42857	5.00001	16.8708	12.3984
ENSG00000179314	WSC domain containing 1	WSCD1	5.92342	1.38589e-07	9.30265e-06	1.69224	4.77063	7.96056	14.8349
ENSG00000214456	perilipin 5	PLIN5	-8.17829	1.39218e-07	9.32738e-06	-16.2055	-14.0411	-3.80723	-5.51209
ENSG00000120156	TEK tyrosine kinase, endothelial	TEK	2.36986	1.42143e-07	9.5055e-06	2.04575	2.1091	1.99307	2.65997
ENSG00000021300	pleckstrin homology domain containing, family B (evectins) member 1	PLEKHB1	-3.51032	1.4764e-07	9.85466e-06	-2.95539	-2.61667	-2.69523	-3.58298
ENSG00000230838	long intergenic non-protein coding RNA 1614	LINC01614	20.9494	1.50246e-07	1.00098e-05	4	4.59999	4.79999	3.39999
ENSG00000241839	pleckstrin homology domain containing, family O member 2	PLEKHO2	4.83075	1.52657e-07	1.01515e-05	1.83506	3.51865	6.68724	9.10456
ENSG00000160255	integrin, beta 2 (complement component 3 receptor 3 and 4 subunit)	ITGB2	1.97065	1.5964e-07	1.05962e-05	2.19278	2.26709	1.98312	1.29942
ENSG00000091490	sel-1 suppressor of lin-12-like 3	SEL1L3	5.62195	1.66309e-07	1.10184e-05	3.59896	3.43495	4.81738	10.385
ENSG00000253177	na	RP11-100L22.1	8.20285	1.6673e-07	1.10207e-05	3.0706	3.12501	5.56214	10.2858
ENSG00000101336	hemopoietic cell kinase	HCK	2.67531	1.66962e-07	1.10207e-05	2.72457	1.94218	3.94704	2.24311
ENSG00000255404	na	RP11-770G2.5	-10.5942	1.70011e-07	1.12013e-05	-9.09851	-7.96961	-26.651	-20.3471
ENSG00000246022	ALDH1L1 antisense RNA 2	ALDH1L1-AS2	-15.2035	1.71294e-07	1.1265e-05	-3.00002	-8.83335	-1.66667	-11
ENSG00000137101	CD72 molecule	CD72	3.37459	1.74369e-07	1.14461e-05	3.39966	2.89014	4.20271	4.26073
ENSG00000172663	transmembrane protein 134	TMEM134	-1.94234	1.75357e-07	1.14899e-05	-1.58438	-2.137	-2.10994	-2.14429
ENSG00000011600	TYRO protein tyrosine kinase binding protein	TYROBP	3.01321	1.78695e-07	1.16872e-05	2.34881	3.45314	3.22248	2.26541
ENSG00000106302	hyaluronoglucosaminidase 4	HYAL4	-8.5893	1.81048e-07	1.18194e-05	-3.625	-4.79999	-4.39999	-3.68698
ENSG00000169750	ras-related C3 botulinum toxin substrate 3 (rho family, small GTP binding protein Rac3)	RAC3	-3.63529	1.82531e-07	1.18945e-05	-3.58032	-4.85668	-1.56119	-3.08316
ENSG00000184489	protein tyrosine phosphatase type IVA, member 3	PTP4A3	5.97049	1.89114e-07	1.23011e-05	2.60839	5.21353	7.28011	7.42412
ENSG00000133069	transmembrane and coiled-coil domain family 2	TMCC2	-2.52381	1.91332e-07	1.24227e-05	-2.85674	-1.66997	-2.11238	-1.88224
ENSG00000146151	3-hydroxymethyl-3-methylglutaryl-CoA lyase-like 1	HMGCLL1	-8.44513	1.94343e-07	1.25952e-05	-5.31213	-3.3119	-2.12133	-5.49908
ENSG00000123700	potassium inwardly-rectifying channel, subfamily J, member 2	KCNJ2	3.69231	1.96027e-07	1.26783e-05	2.99958	2.13592	5.42352	5.50003
ENSG00000105967	transcription factor EC	TFEC	2.96427	1.96334e-07	1.26783e-05	2.98717	4.2494	3.0484	2.73161
ENSG00000075340	adducin 2 (beta)	ADD2	10.8265	1.96936e-07	1.26942e-05	1.87483	4.06251	17.2642	31.7182
ENSG00000105642	potassium intermediate/small conductance calcium-activated channel, subfamily N, member 1	KCNN1	10.8572	2.01212e-07	1.29465e-05	1.70782	3.54963	19.975	19.793
ENSG00000168918	inositol polyphosphate-5-phosphatase, 145kDa	INPP5D	3.17978	2.02129e-07	1.2982e-05	1.99486	2.82228	3.29688	3.5402
ENSG00000153071	Dab, mitogen-responsive phosphoprotein, homolog 2	DAB2	2.42198	2.05687e-07	1.31869e-05	1.74836	2.3145	3.21362	2.1974
ENSG00000181381	DEAD (Asp-Glu-Ala-Asp) box polypeptide 60-like	DDX60L	1.85828	2.06682e-07	1.32269e-05	2.09155	2.01107	1.4501	1.74456
ENSG00000204442	family with sequence similarity 155, member A	FAM155A	8.46601	2.13147e-07	1.36163e-05	2.29129	4.38227	10.0169	23.7463
ENSG00000136286	myosin IG	MYO1G	2.6461	2.18814e-07	1.39533e-05	2.64094	2.66671	2.7575	3.11672
ENSG00000080493	solute carrier family 4, sodium bicarbonate cotransporter, member 4	SLC4A4	-6.44751	2.20459e-07	1.40331e-05	-4.39981	-11.1689	-1.57181	-4.82373
ENSG00000171195	mucin 7, secreted	MUC7	-14.4661	2.21e-07	1.40425e-05	-6.08278	-3.42285	-40.9511	-7.4286
ENSG00000123080	cyclin-dependent kinase inhibitor 2C (p18, inhibits CDK4)	CDKN2C	-4.11304	2.29653e-07	1.45616e-05	-3.41856	-6.36173	-1.91258	-5.12549
ENSG00000186827	tumor necrosis factor receptor superfamily, member 4	TNFRSF4	10.7107	2.29985e-07	1.45616e-05	5.42078	5.43869	15.4744	20.9364
ENSG00000164283	endothelial cell-specific molecule 1	ESM1	10.2777	2.3135e-07	1.46222e-05	26.425	12.947	7.84313	33.4784
ENSG00000185652	neurotrophin 3	NTF3	-7.10998	2.32525e-07	1.46704e-05	-3.29411	-4.64974	-7.83335	-4.68708
ENSG00000171224	chromosome 10 open reading frame 35	C10orf35	-5.53481	2.33147e-07	1.46838e-05	-4.25002	-2.15384	-5.39275	-2.36643
ENSG00000134240	3-hydroxy-3-methylglutaryl-CoA synthase 2 (mitochondrial)	HMGCS2	-12.2554	2.41068e-07	1.51559e-05	-23.6738	-4.72833	-41.7059	-28.3927
ENSG00000204839	maestro heat-like repeat family member 6	MROH6	-2.42841	2.4198e-07	1.5169e-05	-2.32976	-2.97758	-1.42739	-1.83632
ENSG00000179598	phospholipase D family, member 6	PLD6	-3.06595	2.42126e-07	1.5169e-05	-3.74514	-2.75998	-1.29888	-2.36253
ENSG00000128311	thiosulfate sulfurtransferase (rhodanese)	TST	-2.75277	2.43355e-07	1.52193e-05	-3.42243	-4.25005	-1.5776	-2.58838
ENSG00000095739	BMP and activin membrane-bound inhibitor homolog (Xenopus laevis)	BAMBI	-4.99902	2.48796e-07	1.55324e-05	-3.47526	-2.91911	-7.60501	-4.43628
ENSG00000260105	amine oxidase pseudogene mRNA	AF047486	-4.15257	2.51034e-07	1.56234e-05	-3.40001	-2.47205	-2.06667	-3.54143
ENSG00000154545	melanoma antigen family D, 4	MAGED4	11.8448	2.5113e-07	1.56234e-05	6.83334	5.21378	14.0341	63.3235
ENSG00000147408	chondroitin sulfate N-acetylgalactosaminyltransferase 1	CSGALNACT1	2.94764	2.53157e-07	1.57199e-05	2.37084	4.88677	1.4444	3.54779
ENSG00000158258	calsyntenin 2	CLSTN2	-6.69045	2.53561e-07	1.57199e-05	-4.06152	-6.80908	-9.29594	-21.7892
ENSG00000211663	immunoglobulin lambda variable 3-19	IGLV3-19	7.99285	2.54414e-07	1.57455e-05	27.3883	5.00399	16.9444	8.57318
ENSG00000204136	glycoprotein, alpha-galactosyltransferase 1 pseudogene	GGTA1P	2.82023	2.56463e-07	1.58448e-05	2.50462	2.30772	2.78997	2.73017
ENSG00000183715	opioid binding protein/cell adhesion molecule-like	OPCML	14.0112	2.5752e-07	1.58826e-05	2.34946	9.24966	16.6304	41.4468
ENSG00000104972	leukocyte immunoglobulin-like receptor, subfamily B (with TM and ITIM domains), member 1	LILRB1	3.77416	2.60756e-07	1.60545e-05	4.55253	2.70365	6.17522	3.55367
ENSG00000172965	uncharacterized LOC541471	LOC541471	5.18749	2.63293e-07	1.61828e-05	4.42489	4.00191	4.86055	6.5874
ENSG00000110934	bridging integrator 2	BIN2	2.74458	2.65968e-07	1.63191e-05	3.62131	2.50522	3.19512	2.63527
ENSG00000156521	trypsin domain containing 1	TYSND1	-2.41183	2.6752e-07	1.63862e-05	-2.03572	-2.18077	-2.14549	-2.94494
ENSG00000163431	leiomodin 1 (smooth muscle)	LMOD1	-4.01454	2.68539e-07	1.64204e-05	-2.24812	-2.78684	-7.37534	-8.64419
ENSG00000182566	C-type lectin domain family 4, member G	CLEC4G	16.0928	2.75315e-07	1.6806e-05	6.89323	3.59064	70.4389	3.92309
ENSG00000126602	TNF receptor-associated protein 1	TRAP1	-1.69776	2.80466e-07	1.70884e-05	-1.90248	-1.73001	-1.63943	-1.98464
ENSG00000125089	SH3 domain and tetratricopeptide repeats 1	SH3TC1	5.07595	2.81282e-07	1.70884e-05	2.23668	3.5473	5.32053	7.6821
ENSG00000112799	lymphocyte antigen 86	LY86	3.75994	2.81378e-07	1.70884e-05	3.57276	4.24266	5.91493	2.52753
ENSG00000164733	cathepsin B	CTSB	2.4501	2.84175e-07	1.7229e-05	1.70693	3.02283	2.40077	2.50168
ENSG00000196932	transmembrane protein 26	TMEM26	7.46014	2.85648e-07	1.7289e-05	3.74909	3.61068	5.55555	6.24945
ENSG00000169245	chemokine (C-X-C motif) ligand 10	CXCL10	4.42757	2.94933e-07	1.78208e-05	5.69588	2.91776	3.19627	6.44018
ENSG00000168404	mixed lineage kinase domain-like	MLKL	2.46063	2.99636e-07	1.80743e-05	2.33991	2.22596	2.72048	2.30839
ENSG00000165168	cytochrome b-245, beta polypeptide	CYBB	2.46469	3.04208e-07	1.83192e-05	2.33063	3.26305	2.58962	1.513
ENSG00000135363	LIM domain only 2 (rhombotin-like 1)	LMO2	6.86127	3.11398e-07	1.87206e-05	1.87265	5.05938	9.28692	14.6458
ENSG00000113083	lysyl oxidase	LOX	2.35144	3.17134e-07	1.90334e-05	2.62295	3.49168	1.45203	1.9406
ENSG00000182704	tsukushi, small leucine rich proteoglycan	TSKU	-2.57268	3.23839e-07	1.94032e-05	-3.41376	-2.66056	-1.69096	-3.1876
ENSG00000161791	formin-like 3	FMNL3	4.52114	3.27446e-07	1.95864e-05	3.40065	4.28998	3.25316	6.92628
ENSG00000161638	integrin, alpha 5 (fibronectin receptor, alpha polypeptide)	ITGA5	5.87926	3.28359e-07	1.96082e-05	2.51169	5.94658	4.3572	13.8716
ENSG00000042980	ADAM metallopeptidase domain 28	ADAM28	3.44028	3.29049e-07	1.96166e-05	3.99881	6.49307	3.01089	2.47466
ENSG00000243290	immunoglobulin kappa variable 1-12	IGKV1-12	12.4503	3.31688e-07	1.9741e-05	3.86667	7.03983	22.7209	27.3912
ENSG00000197106	solute carrier family 6, member 17	SLC6A17	6.99524	3.3685e-07	2.00148e-05	1.81912	3.27985	13.9707	14.5629
ENSG00000137818	ribosomal protein, large, P1	RPLP1	-1.84786	3.72097e-07	2.20724e-05	-1.59118	-1.56699	-2.12417	-2.64414
ENSG00000119714	G protein-coupled receptor 68	GPR68	2.89337	3.74576e-07	2.21826e-05	3.37257	4.28935	2.36968	2.35983
ENSG00000155849	engulfment and cell motility 1	ELMO1	3.61357	3.78705e-07	2.239e-05	1.81019	3.02419	3.86235	4.61222
ENSG00000115232	integrin, alpha 4 (antigen CD49D, alpha 4 subunit of VLA-4 receptor)	ITGA4	3.35251	3.80375e-07	2.24456e-05	4.7453	3.15583	4.21289	2.8248
ENSG00000113140	secreted protein, acidic, cysteine-rich (osteonectin)	SPARC	2.53273	3.80903e-07	2.24456e-05	1.95925	3.80554	1.41108	2.51455
ENSG00000010803	sex comb on midleg homolog 1	SCMH1	-1.72487	3.83356e-07	2.25529e-05	-1.43204	-1.67863	-1.88509	-1.7049
ENSG00000186998	EMI domain containing 1	EMID1	7.97431	3.87838e-07	2.27791e-05	2.19511	4.91707	11.5997	19.0616
ENSG00000186105	leucine rich repeat containing 70	LRRC70	4.24059	3.88811e-07	2.27824e-05	2.6415	4.91738	2.94443	8.69424
ENSG00000138449	solute carrier family 40 (iron-regulated transporter), member 1	SLC40A1	3.26096	3.89171e-07	2.27824e-05	5.9789	4.7091	1.71701	2.50484
ENSG00000092445	TYRO3 protein tyrosine kinase	TYRO3	-6.63675	3.91202e-07	2.28276e-05	-4.09283	-9.52685	-4.40573	-23.2239
ENSG00000176170	sphingosine kinase 1	SPHK1	4.08705	3.91221e-07	2.28276e-05	1.67728	3.59789	4.14491	6.10986
ENSG00000069535	monoamine oxidase B	MAOB	-6.12623	3.94056e-07	2.29555e-05	-3.77799	-5.8267	-5.33996	-19.5323
ENSG00000148516	zinc finger E-box binding homeobox 1	ZEB1	2.8368	3.95354e-07	2.29936e-05	1.90584	2.2851	3.53848	2.87014
ENSG00000170421	keratin 8	KRT8	-4.65905	3.98636e-07	2.31468e-05	-4.6368	-2.365	-13.6329	-5.36828
ENSG00000211893	cDNA FLJ33052 fis, clone TRACH1000074, highly similar to Ig delta chain	DKFZp686O16217	12.5231	4.08556e-07	2.36843e-05	8.06263	6.80946	10.7299	46.4392
ENSG00000119927	glycerol-3-phosphate acyltransferase, mitochondrial	GPAM	-7.30772	4.1025e-07	2.37268e-05	-18.6346	-7.56935	-5.73133	-7.17416
ENSG00000170365	SMAD family member 1	SMAD1	3.48675	4.10721e-07	2.37268e-05	2.34086	1.96331	3.72206	5.05023
ENSG00000168528	serine incorporator 2	SERINC2	-3.00113	4.11806e-07	2.37268e-05	-2.70114	-2.10418	-4.96416	-2.95861
ENSG00000163563	myeloid cell nuclear differentiation antigen	MNDA	2.86754	4.11947e-07	2.37268e-05	3.44504	3.45097	2.95275	2.65621
ENSG00000168754	family with sequence similarity 178, member B	FAM178B	-5.36922	4.18071e-07	2.40408e-05	-2.72727	-2.49959	-4.50002	-2.66667
ENSG00000136193	secernin 1	SCRN1	3.88442	4.2175e-07	2.42133e-05	2.02646	2.60295	3.70006	6.9244
ENSG00000248636	cDNA clone ZD48A05	AF086288	15.258	4.25636e-07	2.43972e-05	0	3.42858	42.6165	24.1327
ENSG00000233297	cDNA FLJ50902, moderately similar to Ras GTPase-activating protein 4	AK301666	8.92371	4.31655e-07	2.47026e-05	2.25001	5.35668	4.91598	8.09937
ENSG00000175161	cell adhesion molecule 2	CADM2	-9.43401	4.34977e-07	2.48529e-05	-2.73049	-7.32577	-7.49932	-10.2141
ENSG00000166710	beta-2-microglobulin	B2M	1.94552	4.45986e-07	2.54412e-05	2.35267	1.83286	1.33765	1.67238
ENSG00000112343	tripartite motif containing 38	TRIM38	1.90918	4.52222e-07	2.57557e-05	1.45169	1.94582	1.86094	2.01105
ENSG00000080709	potassium intermediate/small conductance calcium-activated channel, subfamily N, member 2	KCNN2	6.19146	4.55841e-07	2.59205e-05	2.45455	5.04526	10.5901	5.63826
ENSG00000100055	cytohesin 4	CYTH4	4.28806	4.57598e-07	2.59791e-05	2.05989	2.45953	6.81092	5.33039
ENSG00000224982	transmembrane protein 233	TMEM233	11.5862	4.61869e-07	2.61799e-05	2.66667	3.33334	15.4165	9.36059
ENSG00000196196	histidine rich carboxyl terminus 1	HRCT1	-3.87792	4.66494e-07	2.64001e-05	-3.83331	-1.98269	-3.20022	-3.0253
ENSG00000043591	adrenoceptor beta 1	ADRB1	-10.0342	4.69448e-07	2.65253e-05	-1.71429	-5.01069	-3.49928	-7.09927
ENSG00000187758	alcohol dehydrogenase 1A (class I), alpha polypeptide	ADH1A	-10.9919	4.71739e-07	2.66126e-05	-4.03828	-8.375	-4.49889	-14.0997
ENSG00000196954	caspase 4, apoptosis-related cysteine peptidase	CASP4	2.4733	4.7312e-07	2.66187e-05	2.73532	2.01464	2.00426	2.60384
ENSG00000268751	secretoglobin, family 1B, member 2, pseudogene	SCGB1B2P	-12.1513	4.73338e-07	2.66187e-05	-37.7407	-4.53446	-33.871	-20.981
ENSG00000224689	zinc finger protein 812	ZNF812	12.7485	4.77852e-07	2.68303e-05	3.69865	2.55554	21.286	13.8745
ENSG00000137831	uveal autoantigen with coiled-coil domains and ankyrin repeats	UACA	3.00257	4.82472e-07	2.70472e-05	2.75412	3.42354	2.69279	3.28998
ENSG00000169738	dicarbonyl/L-xylulose reductase	DCXR	-2.18102	4.85305e-07	2.71634e-05	-2.26608	-2.80078	-1.53181	-2.60256
ENSG00000102174	phosphate regulating endopeptidase homolog, X-linked	PHEX	7.12633	4.8626e-07	2.71743e-05	2.14941	6.24945	9.21402	4.34971
ENSG00000178922	hydroxypyruvate isomerase (putative)	HYI	-2.37993	4.91812e-07	2.74416e-05	-2.46697	-1.75457	-1.89373	-3.38679
ENSG00000132142	acetyl-CoA carboxylase alpha	ACACA	-1.92164	4.99444e-07	2.78239e-05	-2.04632	-2.25282	-2.01601	-1.48871
ENSG00000163554	spectrin, alpha, erythrocytic 1 (elliptocytosis 2)	SPTA1	6.74127	5.07618e-07	2.82353e-05	3.92793	3.09983	5.99999	10.3327
ENSG00000198796	alpha-kinase 2	ALPK2	6.42776	5.15034e-07	2.86032e-05	5.4703	15.9324	4.4453	3.46153
ENSG00000211951	immunoglobulin heavy variable 2-26	IGHV2-26	15.8715	5.1879e-07	2.8767e-05	6.29921	3.39999	3.66667	3.69865
ENSG00000233818	na	AP000695.4	12.4642	5.22255e-07	2.8876e-05	2.5	3.58236	10.666	18.4966
ENSG00000096996	interleukin 12 receptor, beta 1	IL12RB1	2.73504	5.23041e-07	2.8876e-05	3.21859	2.54951	3.6041	2.35081
ENSG00000071575	tribbles homolog 2	TRIB2	2.17593	5.2318e-07	2.8876e-05	1.92299	2.08295	1.99893	2.01831
ENSG00000168702	low density lipoprotein receptor-related protein 1B	LRP1B	-6.24749	5.25343e-07	2.89506e-05	-2.30769	-4.16334	-3.7143	-6.25002
ENSG00000175745	nuclear receptor subfamily 2, group F, member 1	NR2F1	7.07238	5.30127e-07	2.91692e-05	2.56216	2.62662	14.084	11.953
ENSG00000242616	guanine nucleotide binding protein (G protein), gamma 10	GNG10	2.15341	5.3685e-07	2.94937e-05	2.11999	1.86051	1.98357	1.9811
ENSG00000163909	hairy/enhancer-of-split related with YRPW motif-like	HEYL	5.44164	5.57169e-07	3.0563e-05	4.33121	10.4603	3.9595	6.70706
ENSG00000103740	acyl-CoA synthetase bubblegum family member 1	ACSBG1	-12.0226	5.6065e-07	3.07068e-05	1.32803	-22.6318	-7.86207	-46.9893
ENSG00000250451	HOXC cluster antisense RNA 1	HOXC-AS1	-4.29268	5.61844e-07	3.0725e-05	-2.89513	-4.07692	-2.28571	-4.06668
ENSG00000163251	frizzled family receptor 5	FZD5	-3.31797	5.71495e-07	3.1205e-05	-2.00846	-2.74977	-5.62627	-2.39182
ENSG00000183291	15 kDa selenoprotein	SEPT15	1.586	5.82713e-07	3.1769e-05	1.6718	1.8391	1.05263	1.45458
ENSG00000100368	colony stimulating factor 2 receptor, beta, low-affinity (granulocyte-macrophage)	CSF2RB	2.10975	5.88226e-07	3.20206e-05	2.58481	2.30846	1.5837	1.85935
ENSG00000146094	docking protein 3	DOK3	5.12106	5.94535e-07	3.23148e-05	2.96491	3.06596	6.04461	9.15322
ENSG00000182871	collagen, type XVIII, alpha 1	COL18A1	3.20602	6.00137e-07	3.25698e-05	3.24743	4.52934	1.85665	5.4634
ENSG00000204287	major histocompatibility complex, class II, DR alpha	HLA-DRA	2.2659	6.12046e-07	3.31657e-05	3.45312	2.35316	1.78621	1.58447
ENSG00000075213	sema domain, immunoglobulin domain (Ig), short basic domain, secreted, (semaphorin) 3A	SEMA3A	8.54392	6.15385e-07	3.3296e-05	2.97461	2.04906	36.2452	8.87576
ENSG00000196715	vitamin K epoxide reductase complex, subunit 1-like 1	VKORC1L1	-2.22712	6.32907e-07	3.41923e-05	-1.84646	-2.78873	-1.67754	-2.70493
ENSG00000244575	immunoglobulin kappa variable 1-27	IGKV1-27	8.86417	6.38692e-07	3.44527e-05	23.4074	4.37054	31.2794	9.19634
ENSG00000105143	solute carrier family 1 (high affinity aspartate/glutamate transporter), member 6	SLC1A6	-12.1962	6.59456e-07	3.55191e-05	-2.81993	-6.2999	-57.379	-22.3991
ENSG00000064787	breast carcinoma amplified sequence 1	BCAS1	-5.98456	6.61364e-07	3.55682e-05	-4.74991	-2.44723	-7.89604	-4.44971
ENSG00000132361	clustered mitochondria (cluA/CLU1) homolog	CLUH	-2.04649	6.63509e-07	3.563e-05	-1.96225	-2.25701	-1.86891	-2.56125
ENSG00000057294	plakophilin 2	PKP2	-8.95764	6.73727e-07	3.61243e-05	-4.30705	-9.1093	-8.19151	-40.4335
ENSG00000104415	WNT1 inducible signaling pathway protein 1	WISP1	5.79395	7.21769e-07	3.86422e-05	6.04151	17.1515	4.42906	3.32603
ENSG00000099256	phosphoribosyl transferase domain containing 1	PRTFDC1	2.37437	7.32261e-07	3.91453e-05	2.01912	2.67825	2.42531	3.42658
ENSG00000157570	tetraspanin 18	TSPAN18	6.70583	7.34009e-07	3.918e-05	2.60326	4.89656	5.23257	20.3142
ENSG00000131634	transmembrane protein 204	TMEM204	5.06182	7.35964e-07	3.92036e-05	3.96165	4.62672	4.4902	6.67681
ENSG00000267040	uncharacterized LOC100505549	LOC100505549	3.96144	7.36646e-07	3.92036e-05	2.8747	2.73049	5.31799	3.88235
ENSG00000135931	armadillo repeat containing 9	ARMC9	2.3901	7.68217e-07	4.0823e-05	1.98095	3.42651	2.56974	2.60819
ENSG00000008517	interleukin 32	IL32	2.68614	7.71427e-07	4.09326e-05	2.21395	2.69663	2.06844	3.47933
ENSG00000179593	arachidonate 15-lipoxygenase, type B	ALOX15B	-10.7637	7.72711e-07	4.09399e-05	-3.31011	-41.9518	-8.832	-90.3661
ENSG00000175048	zinc finger, DHHC-type containing 14	ZDHHC14	4.196	7.79238e-07	4.12246e-05	1.98806	2.92675	4.63407	7.66954
ENSG00000053918	potassium voltage-gated channel, KQT-like subfamily, member 1	KCNQ1	5.40324	7.91642e-07	4.18188e-05	1.71645	2.90148	15.7385	8.17444
ENSG00000170684	zinc finger protein 296	ZNF296	-3.34123	7.94837e-07	4.18637e-05	-2.4164	-3.51041	-1.83077	-3.14308
ENSG00000102879	coronin, actin binding protein, 1A	CORO1A	2.48427	7.98821e-07	4.19704e-05	3.34482	3.46991	1.69991	1.5079
ENSG00000135437	retinol dehydrogenase 5 (11-cis/9-cis)	RDH5	-5.8951	7.99212e-07	4.19704e-05	-3.18804	-7.02934	-3.33762	-12.6718
ENSG00000042832	thyroglobulin	TG	-5.53958	8.0868e-07	4.24052e-05	-4.76095	-6.58955	-1.16397	-7.42402
ENSG00000183798	elastin microfibril interfacer 3	EMILIN3	-8.14377	8.13742e-07	4.26081e-05	-5.77764	-4.41257	-11.5	-16.8708
ENSG00000225630	mitochondrially encoded NADH:ubiquinone oxidoreductase core subunit 2 pseudogene 28	MTND2P28	-3.27641	8.19387e-07	4.28408e-05	-2.60326	-5.20407	-1.70766	-5.63166
ENSG00000161940	B-cell CLL/lymphoma 6, member B	BCL6B	7.81933	8.32503e-07	4.3463e-05	2.08155	3.4486	20.3413	12.9623
ENSG00000229754	chemokine (C-X-C motif) receptor 2 pseudogene 1	CXCR2P1	11.4379	8.56823e-07	4.46674e-05	5.99999	2.6	7.08285	4.43705
ENSG00000106070	growth factor receptor-bound protein 10	GRB10	3.20916	8.62109e-07	4.48774e-05	1.71961	3.56796	2.52653	4.35306
ENSG00000231252	cDNA FLJ39874 fis, clone SPLEN2015815	AK097193	10.5728	8.77378e-07	4.56058e-05	3.0706	1.625	13.4164	12.4989
ENSG00000134343	anoctamin 3	ANO3	-7.64462	8.82181e-07	4.57888e-05	-2.72221	-5.66667	-6.07102	-11.2995
ENSG00000130775	thymocyte selection associated family member 2	THEMIS2	4.3188	8.94368e-07	4.6354e-05	3.0812	2.6653	10.5122	3.53672
ENSG00000134013	lysyl oxidase-like 2	LOXL2	3.08373	8.96934e-07	4.64196e-05	2.55489	3.33697	2.27628	3.50788
ENSG00000088002	sulfotransferase family, cytosolic, 2B, member 1	SULT2B1	-7.00036	9.11812e-07	4.71213e-05	-3.72219	-8.62665	-12.2075	-24.5602
ENSG00000068976	phosphorylase, glycogen, muscle	PYGM	-5.62871	9.47482e-07	4.88936e-05	-4.49403	-6.96551	-1.30492	-9.83435
ENSG00000122729	aconitase 1, soluble	ACO1	-4.45969	9.48846e-07	4.88936e-05	-2.9947	-5.72228	-1.96425	-8.61715
ENSG00000151365	thyroid hormone responsive	THRSP	-12.1382	9.5369e-07	4.90724e-05	-97.5027	-86.4066	-5.23079	-89.9886
ENSG00000170542	serpin peptidase inhibitor, clade B (ovalbumin), member 9	SERPINB9	2.40873	9.7034e-07	4.98573e-05	3.08784	2.22005	3.84454	1.68765
ENSG00000125810	CD93 molecule	CD93	2.94553	9.71989e-07	4.98703e-05	2.31643	2.90492	2.06251	4.86149
ENSG00000153707	protein tyrosine phosphatase, receptor type, D	PTPRD	-2.99586	9.83057e-07	5.03658e-05	-2	-2.67506	-2.21602	-1.75758
ENSG00000117586	tumor necrosis factor (ligand) superfamily, member 4	TNFSF4	4.55867	9.86006e-07	5.04445e-05	3.78226	6.12466	5.14699	2.90609
ENSG00000167083	guanine nucleotide binding protein (G protein), gamma transducing activity polypeptide 2	GNGT2	6.79138	9.93124e-07	5.06666e-05	2.19427	3.7081	9.64118	14.774
ENSG00000227671	zinc finger protein 66	ZNF66	2.11766	9.9433e-07	5.06666e-05	2.56338	2.51861	1.8325	2.2973
ENSG00000105221	v-akt murine thymoma viral oncogene homolog 2	AKT2	-2.44727	9.94604e-07	5.06666e-05	-2.38104	-2.06991	-2.22117	-4.08125
ENSG00000172667	zinc finger, matrin-type 3	ZMAT3	1.98447	9.97022e-07	5.07174e-05	1.53257	1.92556	1.77423	2.40501
ENSG00000168913	energy homeostasis associated	ENHO	-5.3642	1.00912e-06	5.12471e-05	-7.46639	-2.37991	-4.44971	-2.90321
ENSG00000158352	shroom family member 4	SHROOM4	2.99151	1.01096e-06	5.12471e-05	2.50267	2.26894	2.80799	4.25539
ENSG00000128872	tropomodulin 2 (neuronal)	TMOD2	3.52345	1.01174e-06	5.12471e-05	1.71217	2.42679	4.17906	5.73467
ENSG00000167614	tweety homolog 1	TTYH1	-6.68375	1.03769e-06	5.2487e-05	-9.21274	-2.96015	-13.7135	-5.72656
ENSG00000163491	NIMA-related kinase 10	NEK10	7.54146	1.04721e-06	5.28939e-05	2.31166	2.79999	7.1429	11.4373
ENSG00000113645	WW and C2 domain containing 1	WWC1	-2.71127	1.05035e-06	5.2927e-05	-2.6304	-2.77812	-3.7357	-1.89002
ENSG00000127533	coagulation factor II (thrombin) receptor-like 3	F2RL3	6.82296	1.05083e-06	5.2927e-05	4.08674	4.77381	17.2305	9.10507
ENSG00000131730	creatine kinase, mitochondrial 2 (sarcomeric)	CKMT2	-3.91782	1.069e-06	5.37664e-05	-2.93726	-3.36077	-4.94157	-2.49232
ENSG00000104938	C-type lectin domain family 4, member M	CLEC4M	11.1999	1.07684e-06	5.40172e-05	5.24975	1.5	21.8723	10.4998
ENSG00000073605	gasdermin B	GSDMB	-2.81124	1.07702e-06	5.40172e-05	-1.70417	-3.31059	-2.20505	-3.62505
ENSG00000144648	chemokine binding protein 2	CCBP2	3.30972	1.07902e-06	5.40418e-05	1.53438	4.27493	5.4341	4.0005
ENSG00000160606	TLC domain containing 1	TLCD1	-3.86331	1.08677e-06	5.43536e-05	-2.00025	-2.33354	-4.48858	-4.83951
ENSG00000166257	sodium channel, voltage-gated, type III, beta subunit	SCN3B	8.85563	1.10566e-06	5.52214e-05	1.90602	2.59713	17.5736	20.8686
ENSG00000019582	CD74 molecule, major histocompatibility complex, class II invariant chain	CD74	1.94474	1.11512e-06	5.56157e-05	1.87073	1.96428	1.53698	1.34714
ENSG00000102683	sarcoglycan, gamma (35kDa dystrophin-associated glycoprotein)	SGCG	-9.3948	1.13357e-06	5.6457e-05	-6.67848	-8.33227	-1.63637	-20.6979
ENSG00000184058	T-box 1	TBX1	6.976	1.14539e-06	5.69662e-05	2.09131	5.82561	6.13052	19.6759
ENSG00000156265	MAP3K7 C-terminal like	MAP3K7CL	4.44018	1.19496e-06	5.93492e-05	2.08538	4.61212	4.05716	8.08451
ENSG00000204381	layilin	LAYN	7.51537	1.21505e-06	6.02633e-05	3.34387	8.04454	7.04617	32.4164
ENSG00000197535	myosin VA (heavy chain 12, myoxin)	MYO5A	1.99192	1.24449e-06	6.16375e-05	2.05725	1.88791	1.4194	2.13249
ENSG00000196209	signal-regulatory protein beta 2	SIRPB2	3.17508	1.27453e-06	6.29839e-05	1.83333	3.73801	3.97212	3.23808
ENSG00000003400	caspase 10, apoptosis-related cysteine peptidase	CASP10	3.28517	1.27542e-06	6.29839e-05	2.11575	2.02997	3.34332	4.72905
ENSG00000138640	family with sequence similarity 13, member A	FAM13A	-3.50086	1.27696e-06	6.29839e-05	-2.82103	-3.89964	-2.07179	-4.67359
ENSG00000136842	tropomodulin 1	TMOD1	-2.83041	1.28211e-06	6.31506e-05	-2.23213	-2.35914	-2.31367	-4.53773
ENSG00000132274	tripartite motif containing 22	TRIM22	2.38527	1.28768e-06	6.33376e-05	3.56809	2.75652	1.47358	1.72861
ENSG00000254680	na	RP11-265D17.2	7.70159	1.30258e-06	6.39823e-05	2.36364	6.85715	6.06219	15.9324
ENSG00000268162	na	HBCBP	17.0601	1.30715e-06	6.40501e-05	2.19999	2	15.4996	8.66668
ENSG00000129566	telomerase-associated protein 1	TEP1	2.53181	1.30755e-06	6.40501e-05	1.79161	2.01426	2.57943	2.94231
ENSG00000091136	laminin, beta 1	LAMB1	3.19061	1.31608e-06	6.43148e-05	3.37152	3.91768	2.04627	4.17073
ENSG00000086289	ependymin related protein 1 (zebrafish)	EPDR1	-2.95718	1.31655e-06	6.43148e-05	-2.47185	-2.76073	-2.12326	-4.54106
ENSG00000084674	apolipoprotein B	APOB	-9.01985	1.32566e-06	6.46712e-05	-1.41667	-8	-3.6534	-14.4996
ENSG00000267122	cDNA FLJ33701 fis, clone BRAWH2005524	AX746733	-12.7801	1.34097e-06	6.52397e-05	-3.39999	-3.14286	-2.39999	-4.39999
ENSG00000184060	ArfGAP with dual PH domains 2	ADAP2	2.52905	1.35615e-06	6.58322e-05	2.37733	2.44186	3.44143	2.31227
ENSG00000171102	odorant binding protein 2B	OBP2B	-6.38762	1.35683e-06	6.58322e-05	-5.3033	-1.83333	-4.0452	-3.42858
ENSG00000240065	proteasome (prosome, macropain) subunit, beta type, 9	PSMB9	2.4071	1.36175e-06	6.59812e-05	2.53481	1.91047	1.86142	2.78732
ENSG00000196917	hydroxycarboxylic acid receptor 1	HCAR1	-7.55261	1.37334e-06	6.64443e-05	-3.31788	-6.47168	-1.66716	-17.0569
ENSG00000139874	somatostatin receptor 1	SSTR1	-7.27986	1.37549e-06	6.64443e-05	-2.11111	-4.27617	-6.39999	-2.5
ENSG00000224373	immunoglobulin heavy variable 4-59	IGHV4-59	10.8996	1.37741e-06	6.64443e-05	3.38987	16.8284	13.0713	32.896
ENSG00000135424	integrin, alpha 7	ITGA7	-4.02198	1.37875e-06	6.64443e-05	-3.37187	-2.58937	-5.34126	-12.1963
ENSG00000211445	glutathione peroxidase 3 (plasma)	GPX3	-4.13679	1.41114e-06	6.79135e-05	-1.91946	-4.04601	-3.82723	-15.9881
ENSG00000186188	free fatty acid receptor 4	FFAR4	-4.80603	1.41888e-06	6.81939e-05	-5.54978	-3.44444	-1.42742	-6.1
ENSG00000205269	transmembrane protein 170B	TMEM170B	-2.97706	1.4397e-06	6.91016e-05	-2.09323	-2.72983	-2.85825	-3.2702
ENSG00000224594	ribosomal protein L29 pseudogene 19	RPL29P19	12.2846	1.44891e-06	6.94153e-05	1.85715	2.91547	13.2141	15.8996
ENSG00000170891	cytokine-like 1	CYTL1	7.20293	1.45037e-06	6.94153e-05	3.05555	4.44108	7.71395	22.5254
ENSG00000147576	alcohol dehydrogenase, iron containing, 1	ADHFE1	-3.13664	1.45275e-06	6.94153e-05	-1.512	-4.79227	-2.07376	-4.19878
ENSG00000233404	na	FLJ20373	4.9371	1.45401e-06	6.94153e-05	2.09377	4.4733	4.92516	10.1611
ENSG00000062485	citrate synthase	CS	-2.33777	1.46769e-06	6.99748e-05	-2.0484	-2.83608	-1.75054	-3.31528
ENSG00000005302	male-specific lethal 3 homolog	MSL3	1.86074	1.47863e-06	7.04023e-05	1.66421	2.10653	1.41079	1.95873
ENSG00000183628	DiGeorge syndrome critical region gene 6	DGCR6	-3.40022	1.49213e-06	7.09505e-05	-2.71118	-2.59812	-4.35508	-3.67823
ENSG00000162745	olfactomedin-like 2B	OLFML2B	3.88963	1.50405e-06	7.14222e-05	3.61338	9.19857	2.49543	2.89
ENSG00000079308	tensin 1	TNS1	-3.24167	1.51428e-06	7.18126e-05	-3.07801	-3.19541	-2.69764	-5.28609
ENSG00000161905	arachidonate 15-lipoxygenase	ALOX15	-6.18545	1.5402e-06	7.29449e-05	-2	-4.64372	-2.88676	-7.62501
ENSG00000135245	hypoxia inducible lipid droplet-associated	HILPDA	-2.90119	1.54872e-06	7.32512e-05	-2.0514	-4.09581	-1.57369	-3.59148
ENSG00000197045	glia maturation factor, beta	GMFB	1.55228	1.56516e-06	7.3931e-05	1.75128	1.52664	1.31	1.33827
ENSG00000250443	na	AC128709.1	-7.64126	1.60764e-06	7.57708e-05	-3.29983	-4.07517	-1.92726	-5.29904
ENSG00000100344	patatin-like phospholipase domain containing 3	PNPLA3	-6.35273	1.60835e-06	7.57708e-05	-2.80743	-3.8748	-2.71058	-8.49939
ENSG00000180155	Ly6/neurotoxin 1	LYNX1	-4.13224	1.62659e-06	7.65292e-05	-2.99684	-3.80839	-2.59917	-11.0984
ENSG00000211941	immunoglobulin heavy variable 3-11 (gene/pseudogene)	IGHV3-11	11.7879	1.62882e-06	7.65332e-05	17.2996	3.9821	17.8138	29.2966
ENSG00000214530	StAR-related lipid transfer (START) domain containing 10	STARD10	-2.63039	1.64616e-06	7.706e-05	-2.24398	-1.91941	-2.8865	-3.69391
ENSG00000066294	CD84 molecule	CD84	2.68973	1.64644e-06	7.706e-05	4.0314	2.4537	4.34634	1.93003
ENSG00000137509	prolylcarboxypeptidase (angiotensinase C)	PRCP	2.31926	1.64651e-06	7.706e-05	2.08927	3.94247	1.52827	2.10395
ENSG00000007516	BAI1-associated protein 3	BAIAP3	-2.90942	1.65964e-06	7.75729e-05	-4.79932	-1.92146	-1.74164	-2.21854
ENSG00000078098	fibroblast activation protein, alpha	FAP	5.66185	1.68934e-06	7.8858e-05	8.55157	19.5291	2.56326	2.14122
ENSG00000109610	superoxide dismutase 3, extracellular	SOD3	-2.95458	1.72377e-06	8.03602e-05	-3.35823	-2.13437	-2.72155	-5.83394
ENSG00000157227	matrix metallopeptidase 14 (membrane-inserted)	MMP14	3.28706	1.72767e-06	8.03786e-05	2.06251	3.34313	3.02241	5.17407
ENSG00000100417	phosphomannomutase 1	PMM1	-2.51376	1.72867e-06	8.03786e-05	-2.33153	-2.44223	-1.53502	-4.00777
ENSG00000133315	MACRO domain containing 1	MACROD1	-2.76374	1.76647e-06	8.19562e-05	-2.47401	-2.37234	-2.15669	-4.25232
ENSG00000196839	adenosine deaminase	ADA	3.68703	1.76719e-06	8.19562e-05	2.13764	2.65513	3.42456	5.90043
ENSG00000267795	uncharacterized LOC440335	LOC440335	-8.49565	1.77208e-06	8.20764e-05	-7.55551	-2.33333	-7.49932	-3.64217
ENSG00000221866	plexin A4	PLXNA4	-5.68685	1.78617e-06	8.26221e-05	-4.91707	-4.54113	-4.58499	-13.5278
ENSG00000188511	chromosome 22 open reading frame 34	C22orf34	8.85316	1.79643e-06	8.29891e-05	2.37464	3.06515	12.8015	21.866
ENSG00000044459	centlein, centrosomal protein	CNTLN	2.11226	1.82056e-06	8.39953e-05	2.03771	2.02869	1.86268	3.20308
ENSG00000183386	four and a half LIM domains 3	FHL3	4.0963	1.82423e-06	8.40557e-05	1.5123	3.28898	5.29434	5.32972
ENSG00000164161	hedgehog interacting protein	HHIP	-5.52527	1.84488e-06	8.48979e-05	-2.77235	-2.64952	-4.2492	-3.12501
ENSG00000262246	coronin 7	CORO7	2.85049	1.86333e-06	8.56367e-05	1.60504	2.24233	3.46789	3.25261
ENSG00000226476	na	RP11-776H12.1	15.4189	1.87871e-06	8.60798e-05	2.79999	2	8	7.69931
ENSG00000111058	acyl-CoA synthetase short-chain family member 3	ACSS3	-6.90875	1.88018e-06	8.60798e-05	-2.59551	-7.90552	-3.57683	-27.5756
ENSG00000169583	chloride intracellular channel 3	CLIC3	-3.98861	1.88021e-06	8.60798e-05	-2.74396	-5.07638	-3.05049	-8.64448
ENSG00000157350	ST3 beta-galactoside alpha-2,3-sialyltransferase 2	ST3GAL2	3.66213	1.90713e-06	8.72006e-05	2.30258	2.88774	3.68481	4.55765
ENSG00000017373	SRC kinase signaling inhibitor 1	SRCIN1	-7.20813	1.91321e-06	8.73667e-05	-5.19859	-5.2499	-3.22695	-16.2851
ENSG00000054179	ectonucleoside triphosphate diphosphohydrolase 2	ENTPD2	-9.21334	1.91945e-06	8.75395e-05	-3.95978	-3.17992	-58.62	-7.7498
ENSG00000232079	cDNA FLJ35800 fis, clone TESTI2005933	AX747935	-5.64777	1.92586e-06	8.77201e-05	-3.13603	-3.59064	-2.23918	-4.14287
ENSG00000150337	Fc fragment of IgG, high affinity Ia, receptor (CD64)	FCGR1A	8.86155	1.94094e-06	8.82942e-05	23.798	38.5324	5.2403	23.9176
ENSG00000100034	protein phosphatase, Mg2+/Mn2+ dependent, 1F	PPM1F	5.0579	1.97706e-06	8.98227e-05	2.13177	3.40074	6.4816	9.70071
ENSG00000064270	ATPase, Ca++ transporting, type 2C, member 2	ATP2C2	-3.41994	1.98013e-06	8.98479e-05	-2.33885	-4.31311	-2.11058	-6.31805
ENSG00000170262	melanocortin 2 receptor accessory protein	MRAP	-5.82903	1.9931e-06	9.0322e-05	-7.95444	-10.1926	-1.34289	-7.04676
ENSG00000111252	SH2B adaptor protein 3	SH2B3	3.3729	2.04141e-06	9.22856e-05	2.76611	2.47457	3.50161	3.88405
ENSG00000227630	uncharacterized LOC100506810	LOC100506810	10.7222	2.0416e-06	9.22856e-05	3.33334	2.16667	5.64244	13.4
ENSG00000211642	immunoglobulin lambda variable 10-54	IGLV10-54	16.0028	2.04914e-06	9.25091e-05	10.4	2.83333	1.16666	37.7889
ENSG00000168306	acyl-CoA oxidase 2, branched chain	ACOX2	-3.17695	2.08586e-06	9.4048e-05	-2.78676	-2.39708	-2.11404	-5.87769
ENSG00000066248	neuronal guanine nucleotide exchange factor	NGEF	-4.80275	2.17624e-06	9.79221e-05	-4.23579	-4.61932	-9.19507	-3.88887
ENSG00000180998	G protein-coupled receptor 137C	GPR137C	6.97614	2.17727e-06	9.79221e-05	2.36643	3.42858	13.514	9.23864
ENSG00000122591	family with sequence similarity 126, member A	FAM126A	3.4064	2.21524e-06	9.95049e-05	2.73127	1.93219	3.52981	4.37372
ENSG00000175274	tumor protein p53 inducible protein 11	TP53I11	6.29359	2.22639e-06	9.98797e-05	1.90924	3.00049	8.32967	14.4911
ENSG00000140931	CKLF-like MARVEL transmembrane domain containing 3	CMTM3	4.19025	2.23898e-06	0.000100319	1.58618	2.95009	5.82404	6.91208
ENSG00000167208	sorting nexin 20	SNX20	2.60468	2.2728e-06	0.000101706	2.61665	3.27227	2.36507	3.18669
ENSG00000012660	ELOVL fatty acid elongase 5	ELOVL5	-2.22177	2.30197e-06	0.000102883	-1.66499	-2.31065	-2.19203	-3.37444
ENSG00000204472	allograft inflammatory factor 1	AIF1	3.60198	2.35306e-06	0.000105035	3.6253	5.09076	3.00555	2.95138
ENSG00000146376	Rho GTPase activating protein 18	ARHGAP18	3.80533	2.35898e-06	0.000105168	2.07965	2.09923	4.05426	6.36685
ENSG00000116489	capping protein (actin filament) muscle Z-line, alpha 1	CAPZA1	2.27966	2.38707e-06	0.000106287	2.23783	1.77178	1.71927	3.26753
ENSG00000134769	dystrobrevin, alpha	DTNA	-2.8021	2.42279e-06	0.000107743	-2.12553	-3.29626	-1.531	-4.5042
ENSG00000196329	GIMAP1-GIMAP5 readthrough	GIMAP1-GIMAP5	2.23369	2.44615e-06	0.000108585	1.46048	2.05456	2.24896	2.51867
ENSG00000179855	GIPC PDZ domain containing family, member 3	GIPC3	6.92534	2.44781e-06	0.000108585	2.58079	4.19369	8.1019	15.9538
ENSG00000163219	Rho GTPase activating protein 25	ARHGAP25	3.3114	2.62976e-06	0.000116512	2.40826	1.9177	3.86701	4.22804
ENSG00000150551	LY6/PLAUR domain containing 1	LYPD1	8.92183	2.63323e-06	0.000116521	6.61087	7.28011	14.5738	12.5962
ENSG00000139865	TTC6 protein	TTC6	-7.66933	2.64549e-06	0.000116919	-4.68708	-1.7372	-3.33334	-3.81198
ENSG00000258442	G protein-coupled receptor 182	GPR182	15.7142	2.72882e-06	0.000120452	1.33334	2.16667	26.5933	10.2
ENSG00000157554	v-ets erythroblastosis virus E26 oncogene homolog (avian)	ERG	3.82969	2.74686e-06	0.000121099	2.26527	2.46089	5.26283	4.98333
ENSG00000162735	peroxisomal biogenesis factor 19	PEX19	-2.45033	2.79497e-06	0.000123068	-1.97763	-3.51229	-1.74877	-3.26891
ENSG00000272549	cDNA FLJ41859 fis, clone NT2RP7010128	AK127120	8.87853	2.82839e-06	0.000124386	1.74999	5.49908	6.83334	7.06221
ENSG00000206195	cDNA FLJ12852 fis, clone NT2RP2003445	AK022914	6.70167	2.86156e-06	0.00012569	6.11084	3.17648	15.8885	2.64706
ENSG00000188610	family with sequence similarity 72, member B	FAM72B	7.21482	2.87076e-06	0.00012594	5.49999	4.05516	4.89246	17.7026
ENSG00000006831	adiponectin receptor 2	ADIPOR2	-2.2685	2.88013e-06	0.000126195	-2.29442	-2.21195	-2.16472	-2.8979
ENSG00000176485	phospholipase A2, group XVI	PLA2G16	-4.70468	2.89681e-06	0.000126692	-5.47872	-8.58263	-1.39748	-13.0353
ENSG00000062716	vacuole membrane protein 1	VMP1	1.81132	2.89942e-06	0.000126692	1.82695	1.85239	1.84497	1.39707
ENSG00000137745	matrix metallopeptidase 13 (collagenase 3)	MMP13	11.2897	2.9021e-06	0.000126692	2.93683	1.66666	30.8761	31.9843
ENSG00000138650	protocadherin 10	PCDH10	-8.74937	2.91342e-06	0.000127031	-4.2	-4.21371	-2.16667	-2.94958
ENSG00000004399	plexin D1	PLXND1	3.72565	2.94542e-06	0.00012827	2.06594	3.88954	2.81649	6.47778
ENSG00000231389	major histocompatibility complex, class II, DP alpha 1	HLA-DPA1	2.30835	2.95754e-06	0.000128465	3.81981	2.80208	2.21131	1.43048
ENSG00000101224	cell division cycle 25B	CDC25B	3.33569	2.95933e-06	0.000128465	2.11632	2.56426	2.91553	5.60712
ENSG00000117122	microfibrillar-associated protein 2	MFAP2	2.63519	2.9621e-06	0.000128465	2.55324	3.28814	1.8095	2.75335
ENSG00000198833	ubiquitin-conjugating enzyme E2, J1	UBE2J1	2.60893	2.96431e-06	0.000128465	2.01911	2.07288	2.29822	3.66375
ENSG00000160439	retinol dehydrogenase 13 (all-trans/9-cis)	RDH13	-2.34527	2.97212e-06	0.000128648	-1.48208	-2.81856	-2.10604	-2.9183
ENSG00000111057	keratin 18	KRT18	-3.08523	2.98306e-06	0.000128965	-6.58289	-2.025	-3.0519	-2.25699
ENSG00000137845	ADAM metallopeptidase domain 10	ADAM10	2.52299	2.99474e-06	0.000129313	2.39737	1.95541	1.67772	3.54037
ENSG00000116039	ATPase, H+ transporting, lysosomal 56/58kDa, V1 subunit B1	ATP6V1B1	-5.80753	3.04841e-06	0.000131472	-8.5971	-3.06498	-14.7589	-9.20074
ENSG00000172985	SH3 domain containing ring finger 3	SH3RF3	3.75396	3.07332e-06	0.000132386	3.13049	3.15142	4.24658	4.11411
ENSG00000121691	catalase	CAT	-3.37963	3.10769e-06	0.000133706	-2.128	-4.05528	-2.37713	-7.23483
ENSG00000054598	forkhead box C1	FOXC1	-2.40886	3.12395e-06	0.000134243	-1.52483	-2.08535	-2.81031	-3.55155
ENSG00000175471	multiple C2 domains, transmembrane 1	MCTP1	2.2882	3.14868e-06	0.000135144	3.14541	2.39147	1.44594	2.14459
ENSG00000237187	NR2F1 antisense RNA 1	NR2F1-AS1	5.41911	3.15704e-06	0.00013534	3.00002	2.82807	9.59531	7.39182
ENSG00000187243	melanoma antigen family D, 4	MAGED4	9.20706	3.1771e-06	0.000136036	3.30844	5.73717	10.0152	36.0908
ENSG00000198363	aspartate beta-hydroxylase	ASPH	-2.14693	3.28273e-06	0.000140391	-1.66578	-2.04103	-2.3579	-3.13269
ENSG00000268565	na	AC005339.2	9.31543	3.30472e-06	0.000141162	1.71846	7.04984	14.6671	19.5709
ENSG00000184232	OAF homolog	OAF	3.79081	3.32081e-06	0.00014168	1.93471	3.69696	3.8679	5.0411
ENSG00000100994	phosphorylase, glycogen; brain	PYGB	-2.49605	3.3403e-06	0.000142191	-2.98307	-1.86413	-2.60774	-3.29711
ENSG00000130962	proline rich Gla (G-carboxyglutamic acid) 1	PRRG1	2.37654	3.34074e-06	0.000142191	2.23876	1.82827	2.64634	3.14069
ENSG00000103522	interleukin 21 receptor	IL21R	3.61763	3.34825e-06	0.000142341	3.47367	2.87332	5.03321	3.49989
ENSG00000135083	cyclin J-like	CCNJL	5.7689	3.43378e-06	0.000145728	2.32336	4.06668	6.37719	11.2366
ENSG00000135924	DnaJ (Hsp40) homolog, subfamily B, member 2	DNAJB2	-1.87669	3.43609e-06	0.000145728	-2.17287	-1.96949	-1.88187	-2.00126
ENSG00000185904	long intergenic non-protein coding RNA 839	LINC00839	6.23495	3.46353e-06	0.000146717	3.23808	3.85714	5.81537	16.3816
ENSG00000163154	tumor necrosis factor, alpha-induced protein 8-like 2	TNFAIP8L2	3.23127	3.53508e-06	0.000149571	2.39152	2.38684	5.70561	3.43736
ENSG00000165731	ret proto-oncogene	RET	7.88155	3.54758e-06	0.000149922	2.52136	1.71339	28.0995	12.7687
ENSG00000139304	protein tyrosine phosphatase, receptor type, Q	PTPRQ	-10.6071	3.57653e-06	0.000150967	-2.24846	-4.59999	-1.85715	-4.79999
ENSG00000111796	killer cell lectin-like receptor subfamily B, member 1	KLRB1	3.77004	3.60082e-06	0.000151635	4.29527	4.78116	2.57487	3.39697
ENSG00000164850	G protein-coupled estrogen receptor 1	GPER	-3.12863	3.60085e-06	0.000151635	-5.55043	-1.95171	-2.21985	-2.20234
ENSG00000198113	torsin family 4, member A	TOR4A	4.29159	3.67696e-06	0.000154658	1.91303	2.66693	6.74875	7.63639
ENSG00000143344	ral guanine nucleotide dissociation stimulator-like 1	RGL1	1.76758	3.70234e-06	0.000155542	1.65994	1.68721	1.6164	1.71188
ENSG00000134802	solute carrier family 43, member 3	SLC43A3	2.73849	3.75511e-06	0.000157573	1.71024	2.54688	2.67615	3.13531
ENSG00000168487	bone morphogenetic protein 1	BMP1	2.89352	3.76461e-06	0.000157786	1.61517	4.18005	2.44376	2.83679
ENSG00000145423	secreted frizzled-related protein 2	SFRP2	6.43448	3.78353e-06	0.000158394	20.5434	28.5087	1.98192	4.63086
ENSG00000263394	na	RP11-160E2.19	13.8043	3.82023e-06	0.000159743	3.09839	3.39999	15.498	11.2995
ENSG00000111348	Rho GDP dissociation inhibitor (GDI) beta	ARHGDIB	2.77255	3.86715e-06	0.000161336	2.18465	2.92799	2.7372	3.54855
ENSG00000066697	Myb/SANT-like DNA-binding domain containing 3	MSANTD3	2.23774	3.86737e-06	0.000161336	2.08995	1.88013	2.52498	2.63295
ENSG00000230479	na	AP000695.6	9.63121	3.8777e-06	0.000161537	3.2	2.7143	7.33329	12.7855
ENSG00000154451	guanylate binding protein 5	GBP5	4.51733	3.88123e-06	0.000161537	12.9833	5.91972	1.90095	2.53325
ENSG00000146521	chromosome 6 open reading frame 123	C6orf123	7.21353	3.89654e-06	0.000161985	3.59064	4.7	7.69835	16.4342
ENSG00000051128	homer homolog 3	HOMER3	6.74341	3.9088e-06	0.000162306	1.72369	3.41757	7.80171	19.678
ENSG00000132669	Ras and Rab interactor 2	RIN2	1.8066	3.93221e-06	0.000163088	1.99909	1.5555	1.55837	1.77839
ENSG00000184144	contactin 2 (axonal)	CNTN2	-6.50227	3.937e-06	0.000163098	-3.53554	-3.07349	-1.88562	-4.2
ENSG00000196460	RFX family member 8, lacking RFX DNA binding domain	RFX8	6.20483	3.94835e-06	0.000163378	4.29924	3.55554	6.98452	16.1056
ENSG00000242574	major histocompatibility complex, class II, DM beta	HLA-DMB	2.20409	3.96095e-06	0.00016371	2.98636	2.80475	1.62944	1.36252
ENSG00000108799	enhancer of zeste homolog 1	EZH1	-1.8078	4.01063e-06	0.000165572	-1.71587	-1.58889	-1.79659	-2.05086
ENSG00000168874	atonal homolog 8	ATOH8	-2.97872	4.05118e-06	0.000167053	-3.8053	-1.72583	-3.32734	-3.44456
ENSG00000213445	signal-induced proliferation-associated 1	SIPA1	4.23048	4.06834e-06	0.000167567	1.78901	2.90942	5.2217	6.01115
ENSG00000249751	endothelial cell surface expressed chemotaxis and apoptosis regulator	ECSCR	5.16638	4.15696e-06	0.00017102	2.41302	3.49344	5.3988	9.14891
ENSG00000141150	RAS-like, family 10, member B	RASL10B	-4.2222	4.17389e-06	0.000171518	-7.73703	-3.86562	1.03226	-5.52893
ENSG00000117643	mannosidase, alpha, class 1C, member 1	MAN1C1	2.76752	4.1849e-06	0.000171604	1.80593	2.79855	1.98449	4.15621
ENSG00000132334	protein tyrosine phosphatase, receptor type, E	PTPRE	2.61028	4.18559e-06	0.000171604	1.82431	2.32059	2.25004	3.38705
ENSG00000128512	dedicator of cytokinesis 4	DOCK4	2.36236	4.22407e-06	0.000172983	2.58523	1.92111	2.64185	2.42361
ENSG00000258947	tubulin, beta 3 class III	TUBB3	3.59329	4.28407e-06	0.000175219	1.44746	2.7891	5.58381	4.22503
ENSG00000142512	sialic acid binding Ig-like lectin 10	SIGLEC10	3.40562	4.28848e-06	0.000175219	2.79683	2.31999	6.11647	3.35623
ENSG00000170915	progestin and adipoQ receptor family member VIII	PAQR8	2.86676	4.36224e-06	0.000178029	1.93978	2.96555	2.90724	5.05966
ENSG00000268001	uncharacterized LOC100505812	LOC100505812	3.25562	4.41449e-06	0.000179956	1.95907	2.30328	4.87503	5.01462
ENSG00000179603	glutamate receptor, metabotropic 8	GRM8	10.2545	4.43681e-06	0.00018066	1.81819	3.60001	18.3326	13.7135
ENSG00000150281	cardiotrophin 1	CTF1	-3.33861	4.47099e-06	0.000181844	-2.53735	-2.55583	-1.7464	-4.2646
ENSG00000138071	ARP2 actin-related protein 2 homolog (yeast)	ACTR2	1.89718	4.49961e-06	0.0001828	2.2153	1.56385	1.53209	2.39811
ENSG00000204538	psoriasis susceptibility 1 candidate 2	PSORS1C2	-10.9754	4.55129e-06	0.000184689	-4.80661	-3.93344	-303.581	-13.6303
ENSG00000122873	CDGSH iron sulfur domain 1	CISD1	4.25953	4.63107e-06	0.000187714	2.04218	2.22425	4.84347	7.62988
ENSG00000140280	LysM, putative peptidoglycan-binding, domain containing 2	LYSMD2	2.97117	4.64023e-06	0.000187871	2.3478	2.42822	3.26293	4.7322
ENSG00000144199	fumarylacetoacetate hydrolase domain containing 2B	FAHD2B	-2.57486	4.66573e-06	0.00018869	-2.13292	-2.98	-1.89674	-3.52568
ENSG00000155897	adenylate cyclase 8 (brain)	ADCY8	-9.09247	4.72838e-06	0.000191007	-14.2929	-4.51664	-24.6949	-15.7366
ENSG00000140511	hyaluronan and proteoglycan link protein 3	HAPLN3	2.64984	4.73491e-06	0.000191055	2.68641	3.32153	1.3133	4.11819
ENSG00000267013	cDNA FLJ36621 fis, clone TRACH2016651	AK093940	10.097	4.77079e-06	0.000192286	3.09839	2.91547	2.91547	7.00002
ENSG00000211637	immunoglobulin lambda variable 4-69	IGLV4-69	7.8055	4.78193e-06	0.000192517	5.90599	2.02366	5.16655	26.8498
ENSG00000134824	fatty acid desaturase 2	FADS2	-8.447	4.79655e-06	0.000192888	-1.2005	-21.3357	-2.48773	-22.3402
ENSG00000160862	alpha-2-glycoprotein 1, zinc-binding	AZGP1	-7.21035	4.80421e-06	0.000192979	-5.71265	-7.13385	-22.9926	-34.4044
ENSG00000140678	integrin, alpha X (complement component 3 receptor 4 subunit)	ITGAX	2.70292	4.8358e-06	0.00019403	2.14381	3.438	3.53397	2.31615
ENSG00000121933	adenosine A3 receptor	ADORA3	6.10833	4.8795e-06	0.000195564	3.50001	3.66644	16.4033	3.85716
ENSG00000154978	vesicular, overexpressed in cancer, prosurvival protein 1	VOPP1	3.06408	4.94934e-06	0.00019814	1.44654	2.76106	3.37255	4.18855
ENSG00000225383	surfactant associated 1, pseudogene	SFTA1P	7.83638	4.95577e-06	0.000198175	7.00002	2.99999	12.5637	3.49955
ENSG00000133574	GTPase, IMAP family member 4	GIMAP4	3.03239	4.97854e-06	0.000198863	2.35889	3.54749	2.02985	4.48507
ENSG00000226742	heat shock factor binding protein 1-like 1	HSBP1L1	-2.59413	5.03537e-06	0.000200908	-1.92658	-2.30435	-2.8876	-3.33644
ENSG00000155130	myristoylated alanine-rich protein kinase C substrate	MARCKS	3.00635	5.0471e-06	0.000201152	1.78156	3.84014	2.77722	5.0598
ENSG00000151702	Friend leukemia virus integration 1	FLI1	2.20025	5.12253e-06	0.00020393	2.24264	2.16428	1.62742	2.292
ENSG00000268027	na	AC006129.2	5.0127	5.1363e-06	0.000204251	3.85716	2.03306	6.55552	5.49999
ENSG00000167549	coronin 6	CORO6	7.12462	5.15917e-06	0.000204932	1.45726	3.06807	7.24467	26.9236
ENSG00000181754	adhesion molecule with Ig-like domain 1	AMIGO1	-3.81124	5.25779e-06	0.000208617	-3.31732	-2.36708	-3.67155	-6.88774
ENSG00000115091	ARP3 actin-related protein 3 homolog (yeast)	ACTR3	2.03585	5.30097e-06	0.000210097	2.13066	1.51698	1.91614	2.26247
ENSG00000267107	uncharacterized LOC100505495	LOC100505495	4.73975	5.3111e-06	0.000210265	1.80455	2.46019	6.02821	8.64946
ENSG00000267267	na	CTD-3199J23.4	-10.3038	5.37944e-06	0.000212735	-4.39999	-2.67261	-2.69815	-3.2
ENSG00000214274	angiogenin, ribonuclease, RNase A family, 5	ANG	-3.34059	5.38756e-06	0.000212821	-3.14585	-2.51303	-2.62084	-5.09711
ENSG00000117245	kinesin family member 17	KIF17	4.85957	5.3939e-06	0.000212836	1.78836	2.66058	7.16139	10.4041
ENSG00000179796	leucine rich repeat containing 3B	LRRC3B	12.8899	5.41099e-06	0.000213068	2.99999	2.08167	17.0287	21.4126
ENSG00000124772	copine V	CPNE5	6.04376	5.41173e-06	0.000213068	1.98327	6.2718	4.98927	17.1335
ENSG00000266956	cDNA clone IMAGE:4828221	BC070118	2.54891	5.42135e-06	0.000213212	1.36967	2.93199	2.48206	3.87149
ENSG00000107593	polycystic kidney disease 2-like 1	PKD2L1	13.1992	5.44317e-06	0.000213835	5.89916	2.49799	5.29904	2.33333
ENSG00000162430	selenoprotein N, 1	SEPN1	2.55885	5.50865e-06	0.000216169	1.62988	2.43647	2.61888	3.19827
ENSG00000133392	myosin, heavy chain 11, smooth muscle	MYH11	-4.02908	5.52946e-06	0.000216748	-1.87384	-3.10975	-13.5705	-8.47668
ENSG00000163050	aarF domain containing kinase 3	ADCK3	-3.85218	5.57901e-06	0.00021845	-3.91472	-3.62347	-1.8215	-7.94171
ENSG00000241755	immunoglobulin kappa variable 1-9	IGKV1-9	6.49273	5.5961e-06	0.000218879	31.9231	2.23829	13.8404	5.19963
ENSG00000205220	proteasome subunit beta 10	PSMB10	2.52477	5.605e-06	0.000218987	2.02226	2.09855	2.18437	3.01699
ENSG00000106236	neuronal pentraxin II	NPTX2	-4.41153	5.65076e-06	0.000220456	-1.72906	-6.20444	-2.56495	-5.25001
ENSG00000091831	estrogen receptor 1	ESR1	-3.95624	5.65494e-06	0.000220456	-2.62195	-4.72132	-1.83077	-5.10408
ENSG00000204261	uncharacterized LOC100507463	LOC100507463	2.09537	5.69996e-06	0.000221969	1.9024	2.11986	1.83923	2.18712
ENSG00000155961	RAB39B, member RAS oncogene family	RAB39B	6.34171	5.801e-06	0.000225658	2.14941	3.31788	12.6779	6.24967
ENSG00000218175	na	AC016739.2	-1.96607	5.80849e-06	0.000225703	-1.49123	-1.7469	-2.4996	-3.40629
ENSG00000143171	retinoid X receptor, gamma	RXRG	-5.13124	5.84266e-06	0.000226784	-5.99999	-2.24982	-1.59027	-9.14289
ENSG00000100399	chondroadherin-like	CHADL	-3.28373	5.87194e-06	0.000227673	-2.33351	-3.77077	-1.57641	-3.20448
ENSG00000198125	myoglobin	MB	-6.96942	5.90495e-06	0.000228705	-5.73065	-2.54374	-11	-4.57144
ENSG00000198795	zinc finger protein 521	ZNF521	2.51582	5.9628e-06	0.000230651	1.55491	4.347	1.477	3.11616
ENSG00000250588	schwannomin interacting protein 1	SCHIP1	4.65332	5.96813e-06	0.000230651	2.53545	2.2944	5.88201	6.83229
ENSG00000162946	disrupted in schizophrenia 1	DISC1	2.83428	5.99488e-06	0.000231187	1.52425	2.31105	5.00562	5.09814
ENSG00000077238	interleukin 4 receptor	IL4R	1.75472	5.99494e-06	0.000231187	1.71118	1.83422	1.48244	1.6582
ENSG00000144837	phospholipase A1 member A	PLA1A	3.25624	6.06107e-06	0.000233485	5.56658	3.14779	3.06683	3.49286
ENSG00000047621	chromosome 12 open reading frame 4	C12orf4	1.81182	6.17178e-06	0.000237494	1.76307	1.95828	1.66447	1.98058
ENSG00000120907	adrenoceptor alpha 1A	ADRA1A	-6.30268	6.18666e-06	0.00023781	-2.28104	-10.3123	-2.23918	-4
ENSG00000129128	signal peptidase complex subunit 3 homolog	SPCS3	1.75083	6.33036e-06	0.000243072	1.95037	1.48103	1.46928	1.7414
ENSG00000185090	mannosidase, endo-alpha-like	MANEAL	-2.89116	6.34768e-06	0.000243359	-1.66667	-2.75998	-1.90223	-2.77274
ENSG00000174307	pleckstrin homology-like domain, family A, member 3	PHLDA3	-2.4638	6.35146e-06	0.000243359	-3.49844	-2.46933	-1.70754	-3.61346
ENSG00000184709	leucine rich repeat containing 26	LRRC26	-8.9366	6.40137e-06	0.000245008	-7.69931	-3.04512	-4.39999	-3.42858
ENSG00000198156	Uncharacterized protein	NPIPL1	-14.5691	6.41018e-06	0.000245083	-2.69815	-2.39999	-2.19999	-2.99999
ENSG00000051523	cytochrome b-245, alpha polypeptide	CYBA	2.80998	6.41889e-06	0.000245117	1.73294	2.68991	3.48157	2.43306
ENSG00000169248	chemokine (C-X-C motif) ligand 11	CXCL11	3.87597	6.42481e-06	0.000245117	5.80308	2.20919	2.09605	7.6191
ENSG00000172508	carnosine synthase 1	CARNS1	-3.63611	6.55866e-06	0.000249957	-2.28104	-3.13603	-3.10695	-1.41506
ENSG00000243364	ephrin-A4	EFNA4	-2.37026	6.62786e-06	0.000252325	-1.93555	-2.5944	-2.05539	-2.64147
ENSG00000197905	TEA domain family member 4	TEAD4	3.27456	6.64262e-06	0.000252618	2.57869	2.1913	4.49811	3.69589
ENSG00000057608	GDP dissociation inhibitor 2	GDI2	1.51258	6.66314e-06	0.000253129	1.67041	1.4206	1.40124	1.53326
ENSG00000139354	growth arrest-specific 2 like 3	GAS2L3	4.95333	6.6817e-06	0.000253564	4.37569	2.6708	5.38054	7.82879
ENSG00000103855	CD276 molecule	CD276	2.9599	6.74728e-06	0.000255781	1.50916	3.02629	3.31284	3.73894
ENSG00000171130	ATPase, H+ transporting V0 subunit e2	ATP6V0E2	-2.99774	6.77708e-06	0.000256507	-3.00106	-1.89016	-3.46698	-3.8386
ENSG00000101265	Ras association (RalGDS/AF-6) domain family member 2	RASSF2	2.43948	6.78618e-06	0.000256507	1.5667	3.05167	1.86982	2.8008
ENSG00000168792	abhydrolase domain containing 15	ABHD15	-2.59348	6.78799e-06	0.000256507	-2.44022	-2.99144	-1.35407	-3.0078
ENSG00000076248	uracil-DNA glycosylase	UNG	-1.81661	6.80725e-06	0.000256963	-1.56837	-1.89016	-1.49179	-2.09542
ENSG00000162444	retinol binding protein 7, cellular	RBP7	-3.29221	6.88326e-06	0.000259558	-3.0336	-3.59627	-1.90985	-5.66804
ENSG00000231528	family with sequence similarity 225, member A (non-protein coding)	FAM225A	2.70183	6.97198e-06	0.000262626	3.39999	3.32603	2.14777	2.85619
ENSG00000068001	hyaluronoglucosaminidase 2	HYAL2	4.07229	7.01341e-06	0.000263908	2.49422	3.35083	3.47569	8.33915
ENSG00000161649	CD300 molecule-like family member g	CD300LG	-7.40379	7.08177e-06	0.0002662	-3.9997	-6.95172	-13.7648	-63.0857
ENSG00000115290	growth factor receptor-bound protein 14	GRB14	-4.96812	7.09347e-06	0.000266359	-3.83294	-2.03811	-6.88449	-6.39999
ENSG00000133321	retinoic acid receptor responder (tazarotene induced) 3	RARRES3	2.36082	7.13564e-06	0.000267661	2.82878	2.81649	1.67613	2.28567
ENSG00000151790	tryptophan 2,3-dioxygenase	TDO2	10.3295	7.19523e-06	0.000269614	9.83333	4	14.702	24.7968
ENSG00000111729	C-type lectin domain family 4, member A	CLEC4A	2.32294	7.24601e-06	0.000271232	2.83096	2.36685	3.14779	1.86455
ENSG00000164129	neuropeptide Y receptor Y5	NPY5R	-7.13078	7.28628e-06	0.000272454	-2.23077	-5.66667	-3.66667	-7.69931
ENSG00000115414	fibronectin 1	FN1	4.91842	7.41901e-06	0.000277126	3.54823	5.16798	3.20028	12.012
ENSG00000178562	CD28 molecule	CD28	4.27811	7.4832e-06	0.000279232	3.72727	1.59372	10.9233	5.75649
ENSG00000150687	protease, serine, 23	PRSS23	3.77594	7.5387e-06	0.000281009	3.88682	9.37527	2.14266	4.14043
ENSG00000167608	transmembrane channel-like 4	TMC4	-2.31743	7.57164e-06	0.000281943	-2.91747	-1.68113	-2.13211	-1.82888
ENSG00000215183	microseminoprotein, prostate associated	MSMP	12.9785	7.61429e-06	0.000283236	2.125	1.33334	22.1991	17.6997
ENSG00000173114	leucine rich repeat neuronal 3	LRRN3	-3.66773	7.64833e-06	0.000284028	-1.91667	-3.89577	-2.20867	-4.46469
ENSG00000165376	claudin 2	CLDN2	-10.3131	7.66002e-06	0.000284028	-2.66667	-2.7143	-2.09762	-5.79999
ENSG00000111801	butyrophilin, subfamily 3, member A3	BTN3A3	2.3817	7.662e-06	0.000284028	1.97107	2.72809	1.51767	3.56776
ENSG00000169436	collagen, type XXII, alpha 1	COL22A1	15.9927	7.67286e-06	0.000284028	1.5	1.78429	83.5617	149.64
ENSG00000139211	adhesion molecule with Ig-like domain 2	AMIGO2	-4.91999	7.67536e-06	0.000284028	-2.09825	-6.15347	-2.69251	-11.7537
ENSG00000137841	phospholipase C, beta 2	PLCB2	2.49843	7.70102e-06	0.000284683	1.80718	3.6445	2.91438	2.65597
ENSG00000272573	musculoskeletal, embryonic nuclear protein 1	MUSTN1	-6.08612	7.71996e-06	0.000285088	-2.4628	-3.37416	-13.3355	-6.25947
ENSG00000231367	na	AC016995.3	-4.61108	7.75757e-06	0.000286181	-3.55554	-2.03809	-2.71058	-3.3119
ENSG00000261594	trophoblast glycoprotein-like	TPBGL	8.13419	7.78897e-06	0.000287042	1.57143	3.66667	6.35675	8
ENSG00000141756	FK506 binding protein 10, 65 kDa	FKBP10	2.94362	7.82878e-06	0.000288212	1.74331	4.67731	2.47219	2.67013
ENSG00000205861	C1QTNF9B antisense RNA 1	C1QTNF9B-AS1	-4.382	7.84484e-06	0.000288506	-3.73032	-4.83334	-2.83418	-2.31819
ENSG00000136883	kinesin family member 12	KIF12	-6.38587	7.86734e-06	0.000289036	-7.80685	-1.56144	-10.0761	-3.34963
ENSG00000204128	chromosome 2 open reading frame 72	C2orf72	-6.9462	7.88549e-06	0.000289405	-11.1735	-2.95402	-4.79999	-8.95746
ENSG00000113739	stanniocalcin 2	STC2	4.57037	7.9472e-06	0.00029137	3.63247	2.34557	4.20256	8.7912
ENSG00000119673	acyl-CoA thioesterase 2	ACOT2	-3.33967	8.02961e-06	0.00029409	-4.89009	-3.53774	-1.23759	-5.53008
ENSG00000213949	integrin, alpha 1	ITGA1	2.50746	8.05917e-06	0.00029487	2.79663	2.91905	1.96482	2.2817
ENSG00000141480	arrestin, beta 2	ARRB2	2.80657	8.08853e-06	0.000295641	1.546	2.50997	3.83775	2.49988
ENSG00000165804	zinc finger protein 219	ZNF219	-2.51285	8.17024e-06	0.000298322	-1.95231	-2.06002	-2.45833	-3.81494
ENSG00000015520	NPC1-like 1	NPC1L1	-5.33888	8.2305e-06	0.000300216	-3.88908	-4.91598	-1.50001	-2
ENSG00000041515	myosin XVI	MYO16	-7.58485	8.26946e-06	0.000301329	-3.43693	-3.92793	-1.57143	-4
ENSG00000110436	solute carrier family 1 (glial high affinity glutamate transporter), member 2	SLC1A2	-4.51837	8.31947e-06	0.000302842	-1.44444	-2.88436	-4.35717	-4.79999
ENSG00000128917	delta-like 4	DLL4	5.19211	8.40351e-06	0.00030559	1.47152	2.66493	6.73202	10.9114
ENSG00000147889	cyclin-dependent kinase inhibitor 2A	CDKN2A	5.38428	8.43522e-06	0.000306431	2.27274	5.41668	6.09916	7.27582
ENSG00000229334	na	AC046143.3	7.54344	8.48019e-06	0.00030759	1.77777	3.625	9.09044	12.4989
ENSG00000102780	diacylglycerol kinase, eta	DGKH	2.28442	8.48434e-06	0.00030759	3.06131	1.9732	1.48689	2.82112
ENSG00000114646	chondroitin sulfate proteoglycan 5 (neuroglycan C)	CSPG5	-6.45458	8.49746e-06	0.000307753	-3.22695	-5.278	-1.71429	-4.31204
ENSG00000120318	ArfGAP with RhoGAP domain, ankyrin repeat and PH domain 3	ARAP3	3.88821	8.51469e-06	0.000308064	2.33294	3.02382	3.87106	4.9935
ENSG00000050426	LETM1 domain containing 1	LETMD1	-1.93687	8.62832e-06	0.00031186	-1.73663	-1.79067	-1.65316	-2.50059
ENSG00000137962	Rho GTPase activating protein 29	ARHGAP29	2.48756	8.6469e-06	0.000312215	2.87071	2.10345	1.85087	3.03547
ENSG00000183479	three prime repair exonuclease 2	TREX2	-3.5239	8.73256e-06	0.000314852	-1.61428	-3.70448	-2.48599	-3.00051
ENSG00000102265	TIMP metallopeptidase inhibitor 1	TIMP1	4.05395	8.73757e-06	0.000314852	2.53029	7.84569	3.58631	5.12837
ENSG00000107104	KN motif and ankyrin repeat domains 1	KANK1	-3.34856	8.84027e-06	0.000318232	-2.43763	-3.26898	-5.29856	-4.671
ENSG00000100292	heme oxygenase (decycling) 1	HMOX1	4.32754	8.85121e-06	0.000318305	1.71119	8.15899	13.7402	7.13127
ENSG00000159164	synaptic vesicle glycoprotein 2A	SV2A	4.5468	8.8722e-06	0.000318348	2.37004	3.02667	6.2312	9.76913
ENSG00000258498	uterine-derived 14 kDa protein mRNA	DIO3AS	-2.85949	8.87465e-06	0.000318348	-1.55083	-4.03313	-1.69909	-3.5774
ENSG00000147883	cyclin-dependent kinase inhibitor 2B (p15, inhibits CDK4)	CDKN2B	-3.31396	8.8809e-06	0.000318348	-2.18527	-4.23153	-3.33399	-5.32407
ENSG00000066336	spleen focus forming virus (SFFV) proviral integration oncogene spi1	SPI1	2.31156	8.88806e-06	0.000318348	1.56363	2.11988	3.96967	1.90188
ENSG00000130830	membrane protein, palmitoylated 1, 55kDa	MPP1	1.98951	8.91094e-06	0.000318847	1.48225	2.21633	1.67982	2.0769
ENSG00000234482	na	RP11-433J22.2	14.6419	8.92467e-06	0.000318897	1.69705	4.09877	4.79999	3.69865
ENSG00000205060	solute carrier family 35, member B4	SLC35B4	1.97955	8.93018e-06	0.000318897	1.66551	1.77974	2.0288	2.81931
ENSG00000151552	quinoid dihydropteridine reductase	QDPR	-2.3075	9.03304e-06	0.000322193	-3.51153	-2.63596	-1.25576	-2.17303
ENSG00000081189	myocyte enhancer factor 2C	MEF2C	3.08299	9.04751e-06	0.000322193	1.80692	2.42991	3.50477	3.73374
ENSG00000120903	cholinergic receptor, nicotinic, alpha 2 (neuronal)	CHRNA2	-10.971	9.04957e-06	0.000322193	-4.35656	-2.83333	-1.6	-5.79999
ENSG00000160360	G-protein signaling modulator 1	GPSM1	3.9853	9.20163e-06	0.000327281	1.87588	2.68701	5.25136	5.4204
ENSG00000196664	toll-like receptor 7	TLR7	3.92877	9.23768e-06	0.000328236	2.64801	4.80002	4.91656	4.88446
ENSG00000254174	immunoglobulin heavy variable 1-12 (pseudogene)	IGHV1-12	11.4847	9.2646e-06	0.000328725	4.07082	7.83335	1.39999	14.7136
ENSG00000071054	mitogen-activated protein kinase kinase kinase kinase 4	MAP4K4	4.83808	9.26984e-06	0.000328725	2.35155	2.07096	8.6488	7.19902
ENSG00000073060	scavenger receptor class B, member 1	SCARB1	-2.6244	9.30575e-06	0.000329671	-2.26431	-1.90761	-2.52839	-4.76217
ENSG00000179604	CDC42 effector protein (Rho GTPase binding) 4	CDC42EP4	-2.98082	9.36891e-06	0.00033158	-2.38224	-2.49986	-3.17129	-5.77071
ENSG00000177822	cDNA FLJ31634 fis, clone NT2RI2003419	AK056196	-7.33638	9.39107e-06	0.000332035	-2.75	-5.92814	0	-6.75001
ENSG00000204642	major histocompatibility complex, class I, F	HLA-F	2.06885	9.4107e-06	0.0003324	1.62766	1.90501	1.70858	2.67827
ENSG00000254481	protein tyrosine phosphatase type IVA, member 2 pseudogene 2	PTP4A2P2	13.255	9.43991e-06	0.000333102	1.8	2.19999	10.6667	12.4
ENSG00000227195	microRNA 663a	MIR663A	6.25132	9.51766e-06	0.000334913	1.36626	4.73522	5.09365	15.9807
ENSG00000181896	zinc finger protein 101	ZNF101	2.0191	9.51772e-06	0.000334913	2.29759	1.89529	2.14104	2.53369
ENSG00000054967	RELT tumor necrosis factor receptor	RELT	4.17251	9.51938e-06	0.000334913	1.89805	2.48093	6.12194	7.01727
ENSG00000087303	nidogen 2 (osteonidogen)	NID2	3.38053	9.60014e-06	0.000337422	2.76257	2.23024	3.01166	4.61183
ENSG00000145491	rhophilin associated tail protein 1-like	ROPN1L	8.47394	9.6891e-06	0.000339915	1.66666	2.11111	13.2497	12.0001
ENSG00000088538	dedicator of cytokinesis 3	DOCK3	-4.19412	9.69009e-06	0.000339915	-1.93368	-3.26667	-1.91486	-8.24998
ENSG00000121594	CD80 molecule	CD80	8.04585	9.74622e-06	0.000341355	3.2	2.125	4.2492	6.7495
ENSG00000132677	Rh family, B glycoprotein (gene/pseudogene)	RHBG	-4.74683	9.75028e-06	0.000341355	-1.96	-4.34598	-4.89046	-4.50002
ENSG00000115355	coiled-coil domain containing 88A	CCDC88A	2.09829	9.80799e-06	0.000343039	1.74694	1.73889	1.71882	2.69774
ENSG00000253276	coiled-coil domain containing 71-like	CCDC71L	1.95339	9.82211e-06	0.000343197	1.52602	1.82508	2.60249	1.75536
ENSG00000155275	tRNA methyltransferase 44 homolog	TRMT44	-2.00293	9.85342e-06	0.000343955	-2.1035	-2.35226	-1.21596	-1.86398
ENSG00000106560	GTPase, IMAP family member 2	GIMAP2	2.07069	9.86734e-06	0.000344104	2.13051	2.6968	1.6029	2.84102
ENSG00000099958	derlin 3	DERL3	5.39618	9.8776e-06	0.000344121	9.55953	2.385	8.54529	8.98601
ENSG00000167210	lipoxygenase homology domains 1	LOXHD1	7.58452	9.8871e-06	0.000344121	5.66667	2.09549	27.2075	8.63377
ENSG00000250722	selenoprotein P, plasma, 1	SEPP1	1.79441	9.90214e-06	0.000344309	2.15278	1.58645	1.31649	2.11155
ENSG00000213494	chemokine (C-C motif) ligand 14	CCL14	2.59576	9.95358e-06	0.000345761	1.51624	3.30793	1.87008	4.14295
ENSG00000167100	sterile alpha motif domain containing 14	SAMD14	7.90279	1.01808e-05	0.000353312	2.09352	3.13992	9.46046	23.3076
ENSG00000040933	inositol polyphosphate-4-phosphatase, type I, 107kDa	INPP4A	2.10592	1.02202e-05	0.000354334	1.58834	1.90208	2.05109	2.35138
ENSG00000065325	glucagon-like peptide 2 receptor	GLP2R	-8.48115	1.02711e-05	0.000355754	-4	-2.00445	-2	-5.79999
ENSG00000259207	integrin, beta 3 (platelet glycoprotein IIIa, antigen CD61)	ITGB3	2.43141	1.02851e-05	0.000355892	2.71948	2.72208	2.13892	3.26656
ENSG00000251002	cDNA FLJ36233 fis, clone THYMU2001291	AK093552	10.717	1.05243e-05	0.000363549	3.39999	2.5	2.74874	12.4
ENSG00000240350	na	AC017002.1	5.07336	1.05267e-05	0.000363549	2.02613	4.61756	11.2617	4.05109
ENSG00000107829	F-box and WD repeat domain containing 4	FBXW4	-2.01753	1.06261e-05	0.000366411	-2.05922	-1.84334	-1.62652	-2.57394
ENSG00000093072	cat eye syndrome chromosome region, candidate 1	CECR1	2.32277	1.06301e-05	0.000366411	3.38095	2.56658	1.54731	2.102
ENSG00000157766	aggrecan	ACAN	10.7011	1.06601e-05	0.000367089	2.63788	7.69489	20.3701	39.2796
ENSG00000168350	delta(4)-desaturase, sphingolipid 2	DEGS2	-6.32729	1.07572e-05	0.000370077	-3.66858	-7.10577	-6.8582	-27.9218
ENSG00000163975	antigen p97 (melanoma associated) identified by monoclonal antibodies 133.2 and 96.5	MFI2	-5.97231	1.08021e-05	0.000371265	-19.3228	-2.37808	-15.9399	-8.81781
ENSG00000171503	electron-transferring-flavoprotein dehydrogenase	ETFDH	-2.19195	1.08388e-05	0.000372165	-1.67501	-2.25282	-1.5957	-2.83543
ENSG00000166479	thioredoxin-related transmembrane protein 3	TMX3	1.90755	1.08514e-05	0.00037224	2.26467	1.67657	1.25415	2.16571
ENSG00000172901	laeverin	AQPEP	-6.71738	1.09145e-05	0.000374048	-4.14066	-5.79332	-3.88631	-20.1925
ENSG00000213222	na	AC093724.2	5.5184	1.09757e-05	0.000375784	2.68676	5.24935	3.68698	2.99999
ENSG00000171700	regulator of G-protein signaling 19	RGS19	2.94744	1.09884e-05	0.000375857	2.00241	2.26531	3.61935	3.86415
ENSG00000233621	uncharacterized LOC728431	LOC728431	-2.04202	1.10333e-05	0.000376774	-2.28572	-1.49035	-1.56753	-1.59008
ENSG00000125965	growth differentiation factor 5	GDF5	-8.38718	1.10363e-05	0.000376774	-7.69931	-5.33334	-1.1	-4
ENSG00000164574	UDP-N-acetyl-alpha-D-galactosamine:polypeptide N-acetylgalactosaminyltransferase 10 (GalNAc-T10)	GALNT10	2.29327	1.10558e-05	0.000377079	1.19221	2.60949	2.31081	2.81911
ENSG00000136869	toll-like receptor 4	TLR4	2.91482	1.11048e-05	0.000378389	1.99691	2.00151	5.57785	3.01896
ENSG00000182218	HHIP-like 1	HHIPL1	4.91032	1.11822e-05	0.000380663	2.29167	3.02986	8.74483	6.813
ENSG00000144339	transmembrane protein with EGF-like and two follistatin-like domains 2	TMEFF2	-11.9246	1.12163e-05	0.00038146	-3.39999	-1.66667	-2.79999	-2.99999
ENSG00000125746	echinoderm microtubule associated protein like 2	EML2	-2.57335	1.12788e-05	0.000383222	-2.11929	-2.55833	-2.21204	-3.56141
ENSG00000197879	myosin IC	MYO1C	-1.87995	1.14709e-05	0.000389045	-2.29294	-2.06237	-1.44874	-2.29088
ENSG00000110446	solute carrier family 15, member 3	SLC15A3	2.18412	1.1472e-05	0.000389045	1.45756	2.25715	2.92908	1.78226
ENSG00000152240	HAUS augmin-like complex, subunit 1	HAUS1	2.22901	1.15583e-05	0.000391602	1.72549	2.23334	1.95704	2.73769
ENSG00000177721	annexin A2 receptor	ANXA2R	4.03198	1.16316e-05	0.000393616	1.86582	2.80722	5.76176	7.09322
ENSG00000225217	heat shock 70kDa protein 7 (HSP70B)	HSPA7	2.16931	1.16398e-05	0.000393616	1.58606	2.52725	2.15582	2.3898
ENSG00000186115	cytochrome P450, family 4, subfamily F, polypeptide 2	CYP4F2	-15.0229	1.16839e-05	0.000394731	-1.39999	-4.59999	-1.8	-9.29948
ENSG00000102098	sex comb on midleg-like 2	SCML2	5.29151	1.17273e-05	0.000395825	1.77988	2.11352	7.69489	12.2993
ENSG00000118855	major facilitator superfamily domain containing 1	MFSD1	1.56075	1.17396e-05	0.000395865	1.64581	1.96602	1.2931	1.17069
ENSG00000144031	ankyrin repeat domain 53	ANKRD53	-4.92612	1.17753e-05	0.000396694	-2.92858	-3.82492	-1.69231	-5.49992
ENSG00000149557	fasciculation and elongation protein zeta 1 (zygin I)	FEZ1	4.43824	1.18032e-05	0.00039726	1.544	2.74998	6.53148	6.43393
ENSG00000104783	potassium intermediate/small conductance calcium-activated channel, subfamily N, member 4	KCNN4	-3.18112	1.18377e-05	0.000398044	-5.32677	-1.48047	-3.49141	-3.71119
ENSG00000101974	ATPase, class VI, type 11C	ATP11C	2.16963	1.1965e-05	0.000401948	2.5478	1.94573	1.42263	2.51303
ENSG00000135093	ubiquitin specific peptidase 30	USP30	-1.8584	1.19839e-05	0.000402204	-2.11057	-1.71972	-1.49089	-1.72361
ENSG00000173517	NKF3 kinase family member	PEAK1	2.36681	1.22153e-05	0.000409585	1.88938	2.16933	2.03843	2.65503
ENSG00000142235	lemur tyrosine kinase 3	LMTK3	-4.62511	1.23142e-05	0.000412514	-2.22277	-2.73684	-7.4286	-4.21429
ENSG00000243452	neuroblastoma breakpoint family, member 15	NBPF15	2.94686	1.23532e-05	0.000413135	2.19091	2.43606	2.54279	4.20562
ENSG00000068615	receptor accessory protein 1	REEP1	4.01431	1.23559e-05	0.000413135	2.08323	3.43229	4.8315	6.99585
ENSG00000103089	fatty acid 2-hydroxylase	FA2H	-6.28193	1.23785e-05	0.000413505	-4.8759	-4.47423	-5.64976	-15.8731
ENSG00000101160	cathepsin Z	CTSZ	2.36549	1.23997e-05	0.000413708	1.41451	2.36395	3.09556	2.84948
ENSG00000169764	UDP-glucose pyrophosphorylase 2	UGP2	-1.66423	1.24078e-05	0.000413708	-1.4649	-1.71143	-1.73889	-2.21447
ENSG00000269636	na	AC010441.1	-2.91856	1.25539e-05	0.000418189	-3.00274	-2.55052	-1.90657	-3.78363
ENSG00000160179	ATP-binding cassette, sub-family G (WHITE), member 1	ABCG1	2.73575	1.27105e-05	0.000423012	1.46879	1.94628	3.82352	3.50358
ENSG00000176884	glutamate receptor, ionotropic, N-methyl D-aspartate 1	GRIN1	-6.3234	1.27299e-05	0.000423262	-3.49999	-2.55554	-2.79999	-3.18689
ENSG00000164305	caspase 3, apoptosis-related cysteine peptidase	CASP3	2.21643	1.27624e-05	0.000423948	1.76576	1.82541	1.81797	2.94378
ENSG00000138755	chemokine (C-X-C motif) ligand 9	CXCL9	4.73596	1.28832e-05	0.000427564	14.064	3.62241	-1.00811	10.542
ENSG00000162739	SLAM family member 6	SLAMF6	3.42932	1.32328e-05	0.000438758	4.68159	4.34971	2.55	2.43432
ENSG00000131042	leukocyte immunoglobulin-like receptor, subfamily B (with TM and ITIM domains), member 2	LILRB2	2.77877	1.325e-05	0.000438922	4.58976	3.62766	3.34902	1.81812
ENSG00000141750	SH3 and cysteine rich domain 2	STAC2	-7.30937	1.3602e-05	0.000450165	-16.1905	-3.14696	-24.6427	-7.1604
ENSG00000163359	collagen, type VI, alpha 3	COL6A3	3.04742	1.36198e-05	0.000450335	3.67514	5.04376	2.09173	1.36888
ENSG00000108604	SWI/SNF related, matrix associated, actin dependent regulator of chromatin, subfamily d, member 2	SMARCD2	-1.59846	1.37019e-05	0.000452633	-1.87022	-1.38722	-2.00489	-1.64325
ENSG00000229391	major histocompatibility complex, class II, DR beta 6 (pseudogene)	HLA-DRB6	2.27348	1.37563e-05	0.00045401	2.27081	2.40896	1.92462	2.28123
ENSG00000091704	carboxypeptidase A1 (pancreatic)	CPA1	-8.97006	1.38684e-05	0.000457285	-3.2	-5.58273	-1.45455	-6.89925
ENSG00000112851	erbb2 interacting protein	ERBB2IP	1.61953	1.39273e-05	0.000458803	1.98613	1.50666	1.35346	1.36976
ENSG00000100365	neutrophil cytosolic factor 4, 40kDa	NCF4	2.15631	1.3981e-05	0.000460149	1.41545	2.60483	2.84075	2.6766
ENSG00000137491	solute carrier organic anion transporter family, member 2B1	SLCO2B1	2.34654	1.4013e-05	0.000460778	3.10217	2.28734	2.78331	1.36424
ENSG00000162618	EGF, latrophilin and seven transmembrane domain containing 1	ELTD1	1.78976	1.40443e-05	0.000461382	1.90809	1.74303	1.42997	1.70902
ENSG00000112697	transmembrane protein 30A	TMEM30A	1.51122	1.41494e-05	0.000464407	1.65715	1.57778	1.13273	1.39021
ENSG00000169302	serine/threonine kinase 32A	STK32A	-5.48179	1.43502e-05	0.000470567	-7.82364	-2.0203	-6.77368	-11.549
ENSG00000130052	StAR-related lipid transfer (START) domain containing 8	STARD8	2.5135	1.46182e-05	0.000478915	2.40092	2.06448	2.80977	2.78203
ENSG00000131941	rhophilin, Rho GTPase binding protein 2	RHPN2	-6.45265	1.46419e-05	0.000479249	-8.40793	-4.17307	-8.86315	-17.2934
ENSG00000170145	salt-inducible kinase 2	SIK2	-3.39151	1.48715e-05	0.000485986	-2.8277	-4.17189	-1.66457	-5.62047
ENSG00000006210	chemokine (C-X3-C motif) ligand 1	CX3CL1	-3.70701	1.48846e-05	0.000485986	-3.57041	-2.69576	-4.38221	-7.08481
ENSG00000241935	4-hydroxy-2-oxoglutarate aldolase 1	HOGA1	-4.96903	1.48885e-05	0.000485986	-1.69421	-3.4375	-4.14968	-7.00002
ENSG00000127920	guanine nucleotide binding protein (G protein), gamma 11	GNG11	4.84047	1.49474e-05	0.000487461	1.93791	3.31567	5.6244	9.59844
ENSG00000269728	na	RP11-145M9.4	1.77251	1.50205e-05	0.00048907	1.44953	1.72625	1.58225	1.89965
ENSG00000100321	synaptogyrin 1	SYNGR1	-3.50233	1.50241e-05	0.00048907	-2.75055	-2.11577	-5.47872	-6.95288
ENSG00000126233	secreted LY6/PLAUR domain containing 1	SLURP1	-6.62501	1.51689e-05	0.000493333	-3.22386	-11.9637	-15.0879	-37.6344
ENSG00000126351	thyroid hormone receptor, alpha	THRA	-1.8589	1.51836e-05	0.000493364	-2.77585	-1.79919	-1.559	-1.8409
ENSG00000188120	deleted in azoospermia 1	DAZ1	-8.50337	1.52972e-05	0.000496603	-3.33334	-1.44713	-41.2291	-6.125
ENSG00000171227	transmembrane protein 37	TMEM37	-3.3025	1.53287e-05	0.000497172	-4.81842	-3.65067	1.0597	-4.45421
ENSG00000157992	keratinocyte associated protein 3	KRTCAP3	-2.95309	1.53428e-05	0.000497179	-1.75303	-2.2626	-4.03828	-1.96971
ENSG00000213281	neuroblastoma RAS viral (v-ras) oncogene homolog	NRAS	2.72619	1.53668e-05	0.000497506	1.80278	1.69304	2.90438	3.85393
ENSG00000116005	prenylcysteine oxidase 1	PCYOX1	-2.11921	1.5451e-05	0.000499777	-1.71153	-2.47454	-1.90643	-2.92288
ENSG00000078237	chromosome 12 open reading frame 5	C12orf5	2.57227	1.55092e-05	0.000501206	2.50467	2.03568	3.21743	3.34944
ENSG00000006638	thromboxane A2 receptor	TBXA2R	6.0282	1.57402e-05	0.000508212	1.50699	4.66016	6.55379	16.3415
ENSG00000176887	SRY (sex determining region Y)-box 11	SOX11	14.2109	1.60634e-05	0.000518178	1.2	1.49666	33.3709	12.4989
ENSG00000133401	PDZ domain containing 2	PDZD2	-3.93822	1.61201e-05	0.00051921	-2.17124	-5.54397	-4.95677	-6.96064
ENSG00000255390	na	RP11-732A19.5	5.48472	1.61244e-05	0.00051921	1.5089	3.95322	6.39108	12.2119
ENSG00000170381	sema domain, immunoglobulin domain (Ig), short basic domain, secreted, (semaphorin) 3E	SEMA3E	-5.01077	1.62877e-05	0.000523996	-6.1762	-2.33357	-3.46412	-8.24998
ENSG00000138944	KIAA1644	KIAA1644	3.27477	1.6454e-05	0.000528868	2.73515	3.66085	3.66647	3.18182
ENSG00000163354	DC-STAMP domain containing 2	DCST2	-2.52859	1.65405e-05	0.000530991	-2.125	-2.03961	-2.08522	-1.48485
ENSG00000170382	leucine rich repeat neuronal 2	LRRN2	9.27537	1.65498e-05	0.000530991	1.69999	2.62468	16.1269	21.9584
ENSG00000111249	cut-like homeobox 2	CUX2	-6.33118	1.65681e-05	0.000531102	-3.66664	-3.93701	-1.23604	-5.35668
ENSG00000183098	glypican 6	GPC6	-2.72512	1.66182e-05	0.000532228	-3.80071	-1.53392	-3.63028	-2.63463
ENSG00000250802	ZBED3 antisense RNA 1	ZBED3-AS1	-7.80945	1.67903e-05	0.00053726	-2.5	-4.57144	-1.4983	-3.64217
ENSG00000133561	GTPase, IMAP family member 6	GIMAP6	1.6188	1.70121e-05	0.000543871	1.44029	1.76303	1.29154	1.57893
ENSG00000254211	long intergenic non-protein coding RNA 1485	LINC01485	-5.38255	1.7028e-05	0.000543889	-2.25001	-5.61249	-1.60676	-3.32126
ENSG00000007129	carcinoembryonic antigen-related cell adhesion molecule 21	CEACAM21	6.93772	1.70749e-05	0.000544901	2.22222	2.54132	13.6226	8.86444
ENSG00000175315	cystatin E/M	CST6	-7.41079	1.72914e-05	0.000551319	-2.28425	-7.26146	-77.4037	-48.7118
ENSG00000153012	leucine-rich repeat LGI family, member 2	LGI2	5.58859	1.73494e-05	0.000552673	1.17073	3.82126	11.804	9.00796
ENSG00000134901	KDEL (Lys-Asp-Glu-Leu) containing 1	KDELC1	2.95557	1.74648e-05	0.000555853	2.83127	3.68412	2.04904	6.19451
ENSG00000108852	membrane protein, palmitoylated 2 (MAGUK p55 subfamily member 2)	MPP2	-4.64851	1.75249e-05	0.00055727	-3.61539	-1.58681	-6.59997	-3.54143
ENSG00000120875	dual specificity phosphatase 4	DUSP4	-2.66478	1.76908e-05	0.000562044	-3.65832	-1.94194	-2.35143	-2.32147
ENSG00000072201	ligand of numb-protein X 1, E3 ubiquitin protein ligase	LNX1	-2.42248	1.77107e-05	0.000562178	-2.99372	-2.27947	-1.44054	-2.39404
ENSG00000164125	family with sequence similarity 198, member B	FAM198B	2.84985	1.7825e-05	0.000565302	3.98854	4.75142	1.03613	3.96989
ENSG00000106066	carboxypeptidase, vitellogenic-like	CPVL	2.57447	1.7885e-05	0.000566703	3.40891	2.71727	2.74145	1.43199
ENSG00000101210	eukaryotic translation elongation factor 1 alpha 2	EEF1A2	-6.87537	1.83573e-05	0.000581152	-5.90616	-3.9749	-2.64191	-13.4362
ENSG00000211943	immunoglobulin heavy variable 3-15	IGHV3-15	4.87897	1.85243e-05	0.00058592	8.38546	8.24786	1.49984	4.70463
ENSG00000109084	transmembrane protein 97	TMEM97	-2.96492	1.85982e-05	0.000587735	-1.08001	-3.46501	-3.44339	-3.4581
ENSG00000010610	CD4 molecule	CD4	1.74696	1.87426e-05	0.000591776	1.62187	2.07301	1.83856	1.16511
ENSG00000152642	glycerol-3-phosphate dehydrogenase 1-like	GPD1L	-3.10312	1.87866e-05	0.000592329	-2.15894	-2.88304	-2.89102	-4.83361
ENSG00000178752	cDNA FLJ37034 fis, clone BRACE2011478	FAM132B	8.9676	1.87933e-05	0.000592329	1.85715	2.68676	11.0996	15.8996
ENSG00000139278	GLI pathogenesis-related 1	GLIPR1	2.20775	1.89837e-05	0.000597803	2.65143	2.75868	2.39414	1.22544
ENSG00000151746	bicaudal D homolog 1	BICD1	2.58569	1.91098e-05	0.000601244	2.57925	2.48732	2.41407	3.81542
ENSG00000188279	family with sequence similarity 25, member C	FAM25C	-6.66372	1.9241e-05	0.000604838	-1.74074	-9.87116	-5.49954	-10.5489
ENSG00000214193	SH3 domain containing 21	SH3D21	-3.37562	1.92799e-05	0.000605526	-2.15436	-1.80168	-8.3601	-2.93475
ENSG00000135362	proline rich 5 like	PRR5L	4.81691	1.93009e-05	0.000605653	6.74234	3.82243	4.64265	6.40585
ENSG00000260807	lipase maturation factor 1	LMF1	-3.11815	1.93292e-05	0.000606011	-4.92789	-1.42279	-3.30179	-2.60689
ENSG00000198133	transmembrane protein 229B	TMEM229B	2.70981	1.9372e-05	0.000606818	1.72728	3.00047	3.61584	3.50795
ENSG00000182600	chromosome 2 open reading frame 82	C2orf82	-4.36125	1.94884e-05	0.000609931	-6.04897	-2.00831	-5.92736	-3.81304
ENSG00000074621	solute carrier family 24 (sodium/potassium/calcium exchanger), member 1	SLC24A1	2.33426	1.95134e-05	0.000610178	1.85401	2.2849	1.82164	4.57791
ENSG00000129515	sorting nexin 6	SNX6	1.59673	1.9758e-05	0.000617287	1.59383	1.42731	1.45963	1.50943
ENSG00000123407	homeobox C12	HOXC12	-4.63243	1.97839e-05	0.000617556	-6.18181	-1.49984	-3.84966	-3.42858
ENSG00000149043	synaptotagmin VIII	SYT8	-9.27641	2.0005e-05	0.000623912	-14.0831	-5.41605	-29.9759	-11.5785
ENSG00000108830	Rho family GTPase 2	RND2	-3.48233	2.00481e-05	0.000624709	-2.03031	-3.06515	-2.43306	-5.25001
ENSG00000095203	erythrocyte membrane protein band 4.1 like 4B	EPB41L4B	-7.27272	2.01284e-05	0.000626659	-3.69386	-9.87417	-19.783	-57.7428
ENSG00000158869	Fc fragment of IgE, high affinity I, receptor for; gamma polypeptide	FCER1G	3.05224	2.01457e-05	0.000626659	1.90335	2.92821	3.51362	3.12265
ENSG00000158458	neuregulin 2	NRG2	-4.26547	2.03591e-05	0.000632745	-3.19111	-3.66682	-4.00183	-5.13616
ENSG00000167460	tropomyosin 4	TPM4	2.19457	2.05003e-05	0.000636509	2.34193	2.0195	2.01601	2.38006
ENSG00000163823	chemokine (C-C motif) receptor 1	CCR1	2.76272	2.05159e-05	0.000636509	2.79502	3.66342	4.17021	1.93822
ENSG00000166340	tripeptidyl peptidase I	TPP1	2.34945	2.06445e-05	0.000639702	1.89941	1.87353	2.59386	2.57129
ENSG00000175874	cellular repressor of E1A-stimulated genes 2	CREG2	6.99603	2.06546e-05	0.000639702	2.04496	2.95421	7.03261	25.0667
ENSG00000079150	FK506 binding protein 7	FKBP7	2.14252	2.0765e-05	0.000642564	1.97073	3.21102	1.60175	2.65187
ENSG00000173156	ras homolog family member D	RHOD	-2.83288	2.08048e-05	0.000643239	-1.84309	-5.50537	-3.04198	-2.44171
ENSG00000120057	secreted frizzled-related protein 5	SFRP5	-9.03937	2.09998e-05	0.000648704	-10.4	-2.59355	-12.4	-7.28576
ENSG00000167851	CD300a molecule	CD300A	2.95018	2.1072e-05	0.000650372	1.59051	2.61293	7.45764	3.76991
ENSG00000163364	uncharacterized LOC375295	LOC375295	3.72161	2.11202e-05	0.000651297	1.7357	4.77238	4.16544	6.66442
ENSG00000105664	cartilage oligomeric matrix protein	COMP	4.7804	2.121e-05	0.000653501	9.42531	10.6898	3.01279	8.90065
ENSG00000125850	ovo-like 2	OVOL2	-4.85795	2.13229e-05	0.000656413	-3.256	-2.73515	-4.30117	-5.4
ENSG00000179431	four jointed box 1	FJX1	5.82448	2.13554e-05	0.00065685	1.1745	2.42657	10.4018	13.8913
ENSG00000008516	matrix metallopeptidase 25	MMP25	6.2589	2.14738e-05	0.00065943	2.66665	2.61904	5.55563	13.6144
ENSG00000179023	kelch domain containing 7A	KLHDC7A	-8.55991	2.14763e-05	0.00065943	-2.85716	-3.28572	-2	-3.8
ENSG00000143499	SET and MYND domain containing 2	SMYD2	4.66706	2.16254e-05	0.00066344	1.99502	2.27802	4.80718	9.64499
ENSG00000204934	ATP6V0E2 antisense RNA 1	ATP6V0E2-AS1	-3.70491	2.16693e-05	0.000664214	-1.52479	-3.61539	-1.71499	-5.00001
ENSG00000169169	carnitine palmitoyltransferase 1C	CPT1C	4.57309	2.18829e-05	0.000670187	1.29933	4.63687	5.5648	9.17043
ENSG00000127324	tetraspanin 8	TSPAN8	-4.28717	2.1958e-05	0.000671912	-4.25285	-1.54996	-9.81501	-3.13629
ENSG00000272168	long intergenic non-protein coding RNA 340	LINC00340	3.26515	2.21678e-05	0.00067775	2.23746	5.07466	2.62564	6.04901
ENSG00000139531	sulfite oxidase	SUOX	-1.84944	2.23011e-05	0.000681241	-1.9376	-2.10443	-1.30161	-1.87077
ENSG00000228288	KDM5B antisense RNA 1 (head to head)	KDM5B-AS1	-2.73638	2.23287e-05	0.000681504	-2.09348	-2.49993	-2.02073	-1.98327
ENSG00000147113	chromosome X open reading frame 36	CXorf36	4.43143	2.23642e-05	0.000682003	2.11465	2.8917	5.54824	7.34127
ENSG00000140807	naked cuticle homolog 1	NKD1	-4.53978	2.24941e-05	0.000685378	-2.21702	-2.36643	-5.41668	-4
ENSG00000069122	G protein-coupled receptor 116	GPR116	2.4975	2.25817e-05	0.000687462	3.28998	1.79427	1.76345	3.35893
ENSG00000264364	dynein, light chain, LC8-type 2	DYNLL2	-1.84758	2.27482e-05	0.000691695	-1.82202	-1.74445	-1.81549	-2.7282
ENSG00000069974	RAB27A, member RAS oncogene family	RAB27A	1.94427	2.27595e-05	0.000691695	2.84159	1.77686	1.37233	2.14166
ENSG00000112893	mannosidase, alpha, class 2A, member 1	MAN2A1	2.29274	2.27886e-05	0.000691907	2.01935	1.64058	1.78709	3.10452
ENSG00000173193	poly (ADP-ribose) polymerase family, member 14	PARP14	1.97789	2.28052e-05	0.000691907	2.80276	1.98924	1.4138	1.54984
ENSG00000043039	BARX homeobox 2	BARX2	-5.66677	2.2851e-05	0.000692707	-3.37866	-3.2023	-40.2136	-9.18144
ENSG00000124215	cadherin 26	CDH26	5.38736	2.29624e-05	0.000695397	3.50001	1.91822	8.81536	9.99031
ENSG00000160691	SHC (Src homology 2 domain containing) transforming protein 1	SHC1	3.03533	2.29787e-05	0.000695397	1.74002	2.07082	3.4989	5.01483
ENSG00000162704	actin related protein 2/3 complex, subunit 5, 16kDa	ARPC5	2.31313	2.33017e-05	0.000704576	1.89711	2.0974	2.1637	2.96411
ENSG00000162496	dehydrogenase/reductase (SDR family) member 3	DHRS3	-2.87189	2.34231e-05	0.000707646	-2.89046	-2.27497	-2.10579	-6.75502
ENSG00000102287	gamma-aminobutyric acid (GABA) A receptor, epsilon	GABRE	-2.79236	2.3519e-05	0.000709943	-1.67957	-3.32531	-5.05258	-2.54441
ENSG00000198868	mitochondrially encoded NADH:ubiquinone oxidoreductase core subunit 4L pseudogene 30	MTND4LP30	-3.74396	2.36202e-05	0.000712396	-2.91632	-5.45043	-1.43788	-9.23864
ENSG00000107404	dishevelled segment polarity protein 1	DVL1	-1.88213	2.43899e-05	0.000734989	-1.89327	-1.60756	-2.02267	-2.22545
ENSG00000122417	outer dense fiber of sperm tails 2-like	ODF2L	2.03215	2.44765e-05	0.000736977	1.90269	2.01995	1.51103	2.45816
ENSG00000130822	pregnancy up-regulated non-ubiquitously expressed CaM kinase	PNCK	-5.19168	2.4522e-05	0.000737725	-2.99999	-3.78504	-3.66667	-2.0292
ENSG00000130787	huntingtin interacting protein 1 related	HIP1R	-2.59239	2.45857e-05	0.000739021	-2.14953	-1.85169	-4.80978	-3.32363
ENSG00000115252	phosphodiesterase 1A, calmodulin-dependent	PDE1A	2.63084	2.47478e-05	0.000743267	2.64893	3.46206	1.85342	3.49805
ENSG00000104635	solute carrier family 39 (zinc transporter), member 14	SLC39A14	3.0018	2.49607e-05	0.000748527	2.98196	1.94077	2.4831	4.17365
ENSG00000034053	amyloid beta (A4) precursor protein-binding, family A, member 2	APBA2	6.12178	2.49649e-05	0.000748527	1.69879	5.43715	7.16874	20.041
ENSG00000137462	toll-like receptor 2	TLR2	2.35617	2.50157e-05	0.000749423	2.28579	2.10382	5.00392	1.68302
ENSG00000107731	unc-5 homolog B	UNC5B	4.59178	2.50487e-05	0.000749695	3.80219	5.7472	2.75513	9.63797
ENSG00000100453	granzyme B (granzyme 2, cytotoxic T-lymphocyte-associated serine esterase 1)	GZMB	3.81983	2.50668e-05	0.000749695	5.23645	4.30705	2.23433	4.59489
ENSG00000085117	CD82 molecule	CD82	-1.85059	2.51328e-05	0.000750629	-1.90676	-1.91692	-2.61857	-1.54831
ENSG00000112419	phosphatase and actin regulator 2	PHACTR2	2.4093	2.51401e-05	0.000750629	2.17315	1.94921	1.85471	3.02141
ENSG00000271858	cytochrome b561 family member D2	CYB561D2	-4.60021	2.52081e-05	0.00075203	-3.66664	-2.625	-1.54545	-2.75
ENSG00000115844	distal-less homeobox 2	DLX2	-7.48753	2.52632e-05	0.000753047	-2.54132	-2.66665	-14.2	-3.28572
ENSG00000153250	RNA binding motif, single stranded interacting protein 1	RBMS1	1.71414	2.56211e-05	0.000762603	1.69568	1.5708	1.4672	1.77095
ENSG00000239492	na	FAM25HP	-7.65619	2.56265e-05	0.000762603	-2	-3.42858	-3.39999	-2.79999
ENSG00000102007	proteolipid protein 2 (colonic epithelium-enriched)	PLP2	-2.32296	2.56952e-05	0.00076401	-1.79179	-2.45258	-3.05201	-3.20759
ENSG00000144843	ADP-ribosylarginine hydrolase	ADPRH	3.04243	2.58886e-05	0.000768627	2.46897	2.54485	3.151	4.01631
ENSG00000023902	pleckstrin homology domain containing, family O member 1	PLEKHO1	3.35391	2.58935e-05	0.000768627	1.52454	2.63016	4.18524	4.12196
ENSG00000101280	angiopoietin 4	ANGPT4	-9.62498	2.59721e-05	0.000770102	-2.99999	-1.71429	-2.99999	-2.99999
ENSG00000070882	oxysterol binding protein-like 3	OSBPL3	2.4657	2.59864e-05	0.000770102	1.67107	2.1836	1.94302	3.68874
ENSG00000197880	myelodysplastic syndrome 2 translocation associated	MDS2	9.38959	2.61037e-05	0.000772939	1.8	4.41588	6.89997	15.2851
ENSG00000117020	v-akt murine thymoma viral oncogene homolog 3 (protein kinase B, gamma)	AKT3	1.96206	2.63953e-05	0.000780877	2.24463	1.79598	1.81294	1.79311
ENSG00000102934	plasmolipin	PLLP	-4.36339	2.64155e-05	0.000780877	-2.94866	-5.34052	-4.42354	-7.99961
ENSG00000107742	sparc/osteonectin, cwcv and kazal-like domains proteoglycan (testican) 2	SPOCK2	2.25166	2.65367e-05	0.00078381	2.36826	3.02176	2.49452	2.03873
ENSG00000249119	mitochondrially encoded NADH:ubiquinone oxidoreductase core subunit 6 pseudogene 4	MTND6P4	-3.41836	2.66623e-05	0.000786868	-2.82249	-4.19009	-1.21665	-7.76007
ENSG00000182902	solute carrier family 25 (glutamate carrier), member 18	SLC25A18	-5.42235	2.69679e-05	0.000795231	-4.94976	-3.04139	-2	-3.11765
ENSG00000187498	collagen, type IV, alpha 1	COL4A1	3.59017	2.72485e-05	0.000802613	5.82436	2.3771	3.47666	4.25129
ENSG00000150681	regulator of G-protein signaling 18	RGS18	4.5349	2.72632e-05	0.000802613	7.22221	2.58318	4.833	2.62468
ENSG00000170412	G protein-coupled receptor, family C, group 5, member C	GPRC5C	-1.90728	2.73164e-05	0.000803517	-2.2563	-2.0025	-1.44025	-1.7772
ENSG00000187527	ATPase type 13A5	ATP13A5	-6.3833	2.75164e-05	0.000808344	-3.62942	-5.12432	-5.49954	-16.7458
ENSG00000237451	cyclin-dependent kinase 2 associated protein 2 pseudogene 2	CDK2AP2P2	10.8321	2.75405e-05	0.000808344	1.6	2.16667	5.74939	9.59997
ENSG00000183036	Purkinje cell protein 4	PCP4	-5.06642	2.75484e-05	0.000808344	-4.29453	-1.94224	-14.9879	-4
ENSG00000134900	tripeptidyl peptidase II	TPP2	1.60872	2.75959e-05	0.000809019	1.57618	1.46945	1.31771	1.69393
ENSG00000141753	insulin-like growth factor binding protein 4	IGFBP4	3.00186	2.76168e-05	0.000809019	3.54946	5.07603	1.84472	2.9361
ENSG00000078070	methylcrotonoyl-CoA carboxylase 1 (alpha)	MCCC1	-2.44235	2.76548e-05	0.00080947	-1.46323	-3.3139	-1.73062	-3.10555
ENSG00000106665	CAP-GLY domain containing linker protein 2	CLIP2	2.18444	2.79117e-05	0.000816321	1.59068	1.95519	2.08191	2.45632
ENSG00000128268	mannosyl (beta-1,4-)-glycoprotein beta-1,4-N-acetylglucosaminyltransferase	MGAT3	-2.34677	2.79359e-05	0.000816359	-2.00049	-2.22569	-1.65387	-3.18563
ENSG00000158497	histocompatibility (minor) HB-1	HMHB1	11.4717	2.80524e-05	0.000819093	2	2	5.58273	13.4
ENSG00000083123	branched chain keto acid dehydrogenase E1, beta polypeptide	BCKDHB	-1.9948	2.80812e-05	0.000819264	-1.57003	-2.10007	-1.61916	-2.25901
ENSG00000160219	GRB2-associated binding protein 3	GAB3	2.01597	2.81305e-05	0.000820033	2.27838	2.83496	1.70134	2.21017
ENSG00000145649	granzyme A (granzyme 1, cytotoxic T-lymphocyte-associated serine esterase 3)	GZMA	4.08062	2.82325e-05	0.000822335	7.10232	6.30838	2.12955	2.70092
ENSG00000163931	transketolase	TKT	-1.93913	2.87374e-05	0.000836358	-1.57877	-2.31001	-1.60993	-2.83333
ENSG00000259807	na	RP11-426C22.4	4.08971	2.88952e-05	0.000840142	1.58824	6.59997	3.59064	4.23077
ENSG00000160801	parathyroid hormone 1 receptor	PTH1R	-2.33707	2.89144e-05	0.000840142	-3.38381	-2.36019	-1.42806	-1.96457
ENSG00000172819	retinoic acid receptor, gamma	RARG	-1.69205	2.90506e-05	0.00084319	-1.84705	-1.74067	-1.55295	-2.08958
ENSG00000071242	ribosomal protein S6 kinase, 90kDa, polypeptide 2	RPS6KA2	3.47203	2.90666e-05	0.00084319	1.89871	2.8875	2.33755	7.60627
ENSG00000116962	nidogen 1	NID1	3.72585	2.91737e-05	0.000845611	2.90641	3.18744	3.48269	5.1996
ENSG00000135063	family with sequence similarity 189, member A2	FAM189A2	-3.2945	2.92044e-05	0.000845814	-5.4315	-1.90347	-3.1562	-2.61076
ENSG00000039537	complement component 6	C6	-4.77974	2.94425e-05	0.000852019	-4.28323	-3.73149	-2.73913	-11.21
ENSG00000182077	patched domain containing 3	PTCHD3	-12.8713	2.98989e-05	0.000864528	-1.2	-9.4163	-1.6	-7.49932
ENSG00000143590	ephrin-A3	EFNA3	-4.16831	3.02157e-05	0.000872979	-2.11041	-5.58319	-7.83781	-8.55733
ENSG00000138835	regulator of G-protein signaling 3	RGS3	3.78773	3.02678e-05	0.000873521	2.21484	2.12367	5.38636	6.20091
ENSG00000025708	thymidine phosphorylase	TYMP	1.93769	3.02834e-05	0.000873521	1.98711	3.04147	1.48981	1.24928
ENSG00000166743	acyl-CoA synthetase medium-chain family member 1	ACSM1	-4.04621	3.05676e-05	0.000881009	-2.36643	-2.34354	-2.96128	-3.78504
ENSG00000010295	intermediate filament family orphan 1	IFFO1	2.33972	3.06924e-05	0.00088389	1.50415	2.4593	2.10198	2.62001
ENSG00000117791	mitochondrial amidoxime reducing component 2	MARC2	-2.52075	3.07684e-05	0.000885366	-2.16102	-2.30712	-2.06341	-3.9018
ENSG00000198856	oligosaccharyltransferase complex subunit (non-catalytic)	OSTC	2.02349	3.08056e-05	0.000885722	2.15663	2.79886	1.30311	1.8782
ENSG00000164308	endoplasmic reticulum aminopeptidase 2	ERAP2	1.9289	3.09669e-05	0.000889644	2.11946	2.11801	1.71612	2.69815
ENSG00000151692	ring finger protein 144A	RNF144A	2.68288	3.1453e-05	0.000902882	1.79016	2.36925	3.30072	2.94995
ENSG00000156968	MPV17 mitochondrial membrane protein-like	MPV17L	-3.09064	3.17088e-05	0.000909494	-1.79532	-2.70949	-3.10467	-4.56923
ENSG00000104888	solute carrier family 17 (sodium-dependent inorganic phosphate cotransporter), member 7	SLC17A7	-2.88963	3.17861e-05	0.000910981	-3.21922	-1.71849	-1.75466	-2.49317
ENSG00000125354	septin 6	SEPT6	2.24095	3.1874e-05	0.000912668	1.66308	1.86333	2.13638	2.62947
ENSG00000167969	enoyl-CoA delta isomerase 1	ECI1	-1.89607	3.18961e-05	0.000912668	-2.06894	-1.93832	-1.42946	-2.27241
ENSG00000069011	paired-like homeodomain 1	PITX1	-8.37001	3.21862e-05	0.00092023	-2.1	-6.69925	-2.79999	-5.64244
ENSG00000149968	matrix metallopeptidase 3 (stromelysin 1, progelatinase)	MMP3	5.55272	3.22247e-05	0.000920338	7.21976	1.05981	19.1906	3.3822
ENSG00000184224	Uncharacterized protein C11orf72	C11orf72	-2.38494	3.22415e-05	0.000920338	-2.74988	-2.0668	-1.1798	-1.94043
ENSG00000137941	tubulin tyrosine ligase-like family, member 7	TTLL7	-2.96963	3.22961e-05	0.000921162	-1.28259	-3.38381	-2.98293	-4.27285
ENSG00000188163	family with sequence similarity 166, member A	FAM166A	-5.52773	3.31339e-05	0.000944304	-2	-3.66667	-2.35703	-2
ENSG00000119139	tight junction protein 2	TJP2	-2.30832	3.34855e-05	0.000953011	-1.60642	-2.56118	-1.94477	-3.85243
ENSG00000187446	calcineurin-like EF-hand protein 1	CHP1	-2.01067	3.34928e-05	0.000953011	-1.67281	-2.55753	-1.68498	-2.66771
ENSG00000167077	meiosis inhibitor 1	MEI1	2.72732	3.356e-05	0.000954162	2.0367	1.49311	3.92491	5.21378
ENSG00000261068	na	RP11-7K24.3	-4.80693	3.37493e-05	0.000958781	-2.8692	-4.30344	-2.57664	-9.04983
ENSG00000163932	protein kinase C, delta	PRKCD	-2.40953	3.39023e-05	0.000962362	-2.80451	-2.33469	-1.50928	-2.78883
ENSG00000105427	cornifelin	CNFN	-6.77218	3.3961e-05	0.000963263	-4.1177	-11.9238	-13.1706	-34.6134
ENSG00000084764	microtubule-associated protein, RP/EB family, member 3	MAPRE3	-2.75169	3.42119e-05	0.00096961	-2.0149	-2.09929	-2.81558	-5.39529
ENSG00000166016	ankyrin repeat and BTB (POZ) domain containing 2	ABTB2	-3.43789	3.44581e-05	0.000975813	-4.27439	-1.93714	-2.58043	-6.65833
ENSG00000226833	na	AC097724.3	-5.01902	3.45824e-05	0.000978557	-6.08278	-1.9091	-1.66667	-2.99999
ENSG00000255823	MT-RNR2-like 8	MTRNR2L8	-3.60346	3.46111e-05	0.000978593	-3.58119	-3.73319	-1.67071	-4.31207
ENSG00000188277	chromosome 15 open reading frame 62	C15orf62	-4.16718	3.46967e-05	0.000980236	-3.36536	-3.39975	-10.3118	-1.889
ENSG00000143622	Ras-like without CAAX 1	RIT1	1.64105	3.47576e-05	0.000981182	1.55213	1.37394	1.77431	1.58037
ENSG00000116883	na	RP11-268J15.5	-3.51996	3.47954e-05	0.000981472	-3.66647	-1.50699	-5.24219	-1.651
ENSG00000166341	dachsous 1	DCHS1	3.26727	3.48442e-05	0.000982073	2.51192	2.44313	2.64711	4.56701
ENSG00000131969	abhydrolase domain containing 12B	ABHD12B	-4.91934	3.48871e-05	0.000982506	-2.90426	-5.70288	-1.48633	-7.96961
ENSG00000186806	V-set and immunoglobulin domain containing 10 like	VSIG10L	-5.21549	3.49233e-05	0.000982751	-3.79382	-3.68078	-12.4655	-17.6525
ENSG00000197870	proline-rich protein BstNI subfamily 3	PRB3	-9.68267	3.49779e-05	0.000983511	-1.33334	-3.00002	-3.2	-3.39999
ENSG00000092531	synaptosomal-associated protein, 23kDa	SNAP23	1.60617	3.51335e-05	0.000986454	1.50659	1.46033	1.28522	1.78594
ENSG00000165698	chromosome 9 open reading frame 9	C9orf9	-1.87969	3.51508e-05	0.000986454	-1.72573	-1.65996	-1.85221	-1.60094
ENSG00000109738	glycine receptor, beta	GLRB	-3.34912	3.51654e-05	0.000986454	-3.07409	-2.15961	-2.08165	-3.36685
ENSG00000165959	calmin (calponin-like, transmembrane)	CLMN	-2.43927	3.53921e-05	0.000992034	-3.89564	-1.91267	-1.38336	-3.13273
ENSG00000166130	IKBKB interacting protein	IKBIP	3.1577	3.5497e-05	0.000994195	2.83496	3.50283	2.56328	4.14293
ENSG00000164683	hairy/enhancer-of-split related with YRPW motif 1	HEY1	3.53533	3.55579e-05	0.000995119	1.82296	3.07407	3.35599	5.01132
ENSG00000166741	nicotinamide N-methyltransferase	NNMT	1.97089	3.57134e-05	0.000998689	2.64928	1.91786	2.44901	1.14346
ENSG00000143153	ATPase, Na+/K+ transporting, beta 1 polypeptide	ATP1B1	-3.78056	3.57458e-05	0.000998812	-3.69768	-2.0662	-8.05442	-8.04454
ENSG00000254521	sialic acid binding Ig-like lectin 12 (gene/pseudogene)	SIGLEC12	12.7326	3.58103e-05	0.000999832	2	1.6	7.09927	4.09877
ENSG00000158717	ring finger protein 166	RNF166	1.86728	3.58527e-05	0.00100023	1.6085	1.71558	2.56209	1.65415
ENSG00000257207	LIMS3-LOC440895 readthrough	LIMS3-LOC440895	5.14893	3.60245e-05	0.00100424	6.00003	2.17486	5.65732	8.85713
ENSG00000136546	sodium channel, voltage-gated, type VII, alpha subunit	SCN7A	-5.27879	3.61416e-05	0.00100672	-3.49281	-3.72149	-8.54986	-9.89946
ENSG00000106025	tetraspanin 12	TSPAN12	2.22856	3.62075e-05	0.00100777	2.25121	1.89087	2.15828	2.36366
ENSG00000134061	CD180 molecule	CD180	3.73357	3.62551e-05	0.00100831	3.71863	1.96638	7.94325	2.79999
ENSG00000177465	acyl-CoA thioesterase 4	ACOT4	-3.23043	3.6364e-05	0.00101027	-3.21728	-3.17648	1.15505	-3.40664
ENSG00000211660	immunoglobulin lambda variable 2-23	IGLV2-23	6.9243	3.63823e-05	0.00101027	3.47367	3.80915	7.00468	17.6003
ENSG00000101082	Src-like-adaptor 2	SLA2	4.23299	3.65672e-05	0.00101462	6.96735	5.28572	2.17828	2.91305
ENSG00000130734	autophagy related 4D, cysteine peptidase	ATG4D	-2.04453	3.67023e-05	0.00101758	-2.27601	-1.6351	-1.7367	-2.12862
ENSG00000185269	notum pectinacetylesterase homolog	NOTUM	-5.50623	3.68251e-05	0.00102019	-4.61106	-3.05	-11.4996	-3.47059
ENSG00000156886	integrin, alpha D	ITGAD	4.49708	3.69752e-05	0.00102355	3.55554	3.57145	4.41667	2.84956
ENSG00000117385	leucine proline-enriched proteoglycan (leprecan) 1	LEPRE1	3.12206	3.70487e-05	0.00102479	1.26249	3.45863	2.78354	4.5219
ENSG00000174514	major facilitator superfamily domain containing 4	MFSD4	-3.52077	3.71615e-05	0.00102712	-3.33524	-2.45954	-4.80704	-4.9685
ENSG00000121310	enoyl CoA hydratase domain containing 2	ECHDC2	-3.04292	3.74375e-05	0.00103358	-1.89276	-2.31403	-4.43317	-6.21985
ENSG00000179776	cadherin 5, type 2 (vascular endothelium)	CDH5	3.5067	3.74532e-05	0.00103358	2.48656	2.78813	2.77502	5.91427
ENSG00000160326	solute carrier family 2 (facilitated glucose transporter), member 6	SLC2A6	4.68412	3.77809e-05	0.00104182	1.78573	2.59749	7.93406	7.83075
ENSG00000130669	p21 protein (Cdc42/Rac)-activated kinase 4	PAK4	-1.80653	3.80175e-05	0.00104754	-2.55269	-1.40582	-1.58768	-1.69099
ENSG00000158887	myelin protein zero	MPZ	-2.18619	3.82869e-05	0.00105414	-2.54951	-2.12756	-1.77437	-1.79097
ENSG00000266964	FXYD domain containing ion transport regulator 1	FXYD1	-3.95716	3.83771e-05	0.00105581	-3.49419	-2.88272	-3.5022	-14.7465
ENSG00000198911	sterol regulatory element binding transcription factor 2	SREBF2	-1.61411	3.84595e-05	0.00105727	-1.36519	-1.85042	-2.10827	-1.72026
ENSG00000167680	sema domain, transmembrane domain (TM), and cytoplasmic domain, (semaphorin) 6B	SEMA6B	3.25957	3.86042e-05	0.00106043	3.90727	3.37489	2.1845	3.65893
ENSG00000141469	solute carrier family 14 (urea transporter), member 1 (Kidd blood group)	SLC14A1	-4.99407	3.86372e-05	0.00106052	-6.38046	-4.10391	-1.58456	-11.5233
ENSG00000100599	Ras and Rab interactor 3	RIN3	2.80002	3.87623e-05	0.00106313	1.77061	2.02517	3.55542	3.08778
ENSG00000028277	POU class 2 homeobox 2	POU2F2	2.35364	3.88495e-05	0.00106471	2.26087	1.76831	3.07318	3.10209
ENSG00000164284	GrpE-like 2, mitochondrial	GRPEL2	3.46205	3.90287e-05	0.00106855	1.83937	1.97552	4.09598	4.6756
ENSG00000177380	protein tyrosine phosphatase, receptor type, f polypeptide (PTPRF), interacting protein (liprin), alpha 3	PPFIA3	-2.16118	3.90494e-05	0.00106855	-1.71549	-2.60167	-1.87561	-2.31704
ENSG00000121966	chemokine (C-X-C motif) receptor 4	CXCR4	4.37783	3.91158e-05	0.00106954	9.35411	1.77764	14.2732	4.91489
ENSG00000124145	syndecan 4	SDC4	-3.63867	3.91768e-05	0.00107039	-3.1974	-4.14853	-5.23747	-4.87134
ENSG00000162702	zinc finger protein 281	ZNF281	1.90108	3.92282e-05	0.00107098	1.68427	1.99792	1.96586	2.49419
ENSG00000185947	zinc finger protein 267	ZNF267	2.14217	3.92865e-05	0.00107175	2.47133	1.6809	2.12954	2.62106
ENSG00000250687	cDNA FLJ18088	SMA	5.58873	3.93439e-05	0.0010725	3.56196	3.14286	2.5	4.28573
ENSG00000184203	protein phosphatase 1, regulatory (inhibitor) subunit 2	PPP1R2	2.03847	3.94292e-05	0.001074	1.75081	1.82541	1.49611	2.57664
ENSG00000095794	cAMP responsive element modulator	CREM	4.31428	3.98809e-05	0.00108548	3.16514	1.41329	9.39934	5.4614
ENSG00000204577	leukocyte immunoglobulin-like receptor, subfamily B (with TM and ITIM domains), member 3	LILRB3	2.438	4.00107e-05	0.00108818	2.12063	1.94261	4.01692	2.80362
ENSG00000163873	glutamate receptor, ionotropic, kainate 3	GRIK3	5.50517	4.01739e-05	0.00109179	2.33333	12.4652	7.77364	2.70446
ENSG00000100276	RAS-like, family 10, member A	RASL10A	8.25238	4.05334e-05	0.00109992	-1.35554	2.63636	24.2232	16.3148
ENSG00000110492	midkine (neurite growth-promoting factor 2)	MDK	2.91232	4.05346e-05	0.00109992	3.43888	5.62854	1.42249	2.83742
ENSG00000185518	synaptic vesicle glycoprotein 2B	SV2B	3.98501	4.14237e-05	0.00112275	2.87575	3.96527	4.70802	4.57601
ENSG00000138185	ectonucleoside triphosphate diphosphohydrolase 1	ENTPD1	2.53579	4.14391e-05	0.00112275	2.58662	4.36484	1.72148	1.7203
ENSG00000152213	ADP-ribosylation factor-like 11	ARL11	3.96663	4.15034e-05	0.00112364	1.4765	2.67632	9.11081	5.54028
ENSG00000129226	CD68 molecule	CD68	2.27559	4.21458e-05	0.00114017	2.25463	2.75312	3.14247	1.10665
ENSG00000118777	ATP-binding cassette, sub-family G (WHITE), member 2	ABCG2	2.75085	4.24711e-05	0.0011481	2.1585	2.79999	2.25393	5.17594
ENSG00000105825	tissue factor pathway inhibitor 2	TFPI2	-3.36686	4.25784e-05	0.00115013	-3.36352	-2.92251	-1.85405	-2.89638
ENSG00000197696	neuromedin B	NMB	-3.4148	4.28259e-05	0.00115594	-5.10082	-4.82815	-1.07619	-4.12833
ENSG00000186994	KN motif and ankyrin repeat domains 3	KANK3	4.96727	4.29509e-05	0.00115844	1.17928	2.49607	7.41635	9.81801
ENSG00000179091	cytochrome c-1	CYC1	-1.687	4.30468e-05	0.00116015	-1.9014	-1.74242	-1.49603	-2.26962
ENSG00000271288	immunoglobulin heavy variable 1/OR15-3 (pseudogene)	IGHV1OR15-3	9.05255	4.31394e-05	0.00116149	9.79999	4.64233	3.64217	2
ENSG00000164038	solute carrier family 9, subfamily B (NHA2, cation proton antiporter 2), member 2	SLC9B2	1.83798	4.31613e-05	0.00116149	2.04055	1.95328	1.48919	2.54365
ENSG00000063177	ribosomal protein L18	RPL18	-1.71291	4.33086e-05	0.00116457	-1.70397	-1.63252	-1.47386	-2.72282
ENSG00000180008	suppressor of cytokine signaling 4	SOCS4	1.75716	4.34087e-05	0.00116638	1.58338	1.59478	1.93095	1.77824
ENSG00000258610	na	RP11-488C13.7	6.28124	4.34724e-05	0.00116697	1.27284	3.9749	6.17607	29.4936
ENSG00000198715	cDNA clone ZD63A01	AF086351	1.8809	4.34959e-05	0.00116697	1.39139	2.12135	1.97335	1.57228
ENSG00000181790	brain-specific angiogenesis inhibitor 1	BAI1	-7.72857	4.37488e-05	0.00117288	-1.70833	-3.03823	-47.3289	-3.29142
ENSG00000127314	RAP1B, member of RAS oncogene family	RAP1B	2.06894	4.41943e-05	0.00118393	1.80939	1.527	2.22792	2.30346
ENSG00000131067	gamma-glutamyltransferase 7	GGT7	-1.89156	4.43167e-05	0.00118632	-2.12964	-1.3824	-1.76725	-2.06727
ENSG00000121481	ring finger protein 2	RNF2	1.89772	4.44586e-05	0.00118923	1.78293	1.43056	2.11464	2.12374
ENSG00000135480	keratin 7	KRT7	-4.53047	4.469e-05	0.00119452	-5.86654	-1.74192	-17.8344	-6.68557
ENSG00000148834	glutathione S-transferase omega 1	GSTO1	2.55953	4.49387e-05	0.00120027	1.75875	2.6768	2.12918	3.45092
ENSG00000187595	zinc finger protein 385C	ZNF385C	-4.20969	4.5131e-05	0.0012045	-3.72727	-2.09974	-2.54951	-2.75
ENSG00000169019	COMM domain containing 8	COMMD8	2.26702	4.59727e-05	0.00122605	2.17614	1.76429	1.87319	3.76688
ENSG00000100116	glycine C-acetyltransferase	GCAT	-2.13709	4.62745e-05	0.00123318	-2.5309	-1.85698	-1.76136	-1.80619
ENSG00000010270	STARD3 N-terminal like	STARD3NL	2.34914	4.6427e-05	0.00123632	1.77845	1.89575	1.88249	3.24782
ENSG00000270134	na	RP11-324E6.9	-11.0344	4.64828e-05	0.00123689	-1.83333	-3.39999	-1.39999	-5.29904
ENSG00000198794	secretory carrier membrane protein 5	SCAMP5	5.93978	4.68184e-05	0.00124489	2.86614	6.25322	4.5729	18.0643
ENSG00000256492	na	AL118508.1	7.77152	4.71799e-05	0.00125273	1.88888	5.21382	3.49856	8.99997
ENSG00000132429	popeye domain containing 3	POPDC3	7.53943	4.71833e-05	0.00125273	1.85715	2.28572	12.9164	3.93701
ENSG00000198947	dystrophin	DMD	-3.27962	4.73127e-05	0.00125523	-1.97509	-3.01841	-3.91136	-7.80084
ENSG00000178573	v-maf musculoaponeurotic fibrosarcoma oncogene homolog (avian)	MAF	2.70848	4.77237e-05	0.00126519	1.98522	1.70397	3.09299	4.36415
ENSG00000103460	TOX high mobility group box family member 3	TOX3	-5.99774	4.81033e-05	0.00127431	-3.81819	-3.04139	-3.69865	-4.21371
ENSG00000097046	cell division cycle 7	CDC7	2.47203	4.81514e-05	0.00127464	3.67879	2.51968	1.89978	3.73213
ENSG00000131711	microtubule-associated protein 1B	MAP1B	2.83508	4.85496e-05	0.00128423	1.94354	1.61099	4.42949	3.12685
ENSG00000157600	transmembrane protein 164	TMEM164	-1.98305	4.85866e-05	0.00128425	-1.48759	-2.66767	-1.48114	-2.17636
ENSG00000130827	plexin A3	PLXNA3	-2.5522	4.86224e-05	0.00128425	-1.94953	-2.00881	-3.59487	-3.08357
ENSG00000113369	arrestin domain containing 3	ARRDC3	1.97281	4.87634e-05	0.00128702	2.71112	1.43993	1.42219	2.16597
ENSG00000267576	na	CTC-510F12.6	-2.39531	4.88818e-05	0.00128919	-2.48344	-2.81948	-1.74285	-2.25093
ENSG00000197859	ADAMTS-like 2	ADAMTSL2	3.9271	4.93386e-05	0.00130028	1.43902	7.90338	6.29777	3.52021
ENSG00000152578	glutamate receptor, ionotropic, AMPA 4	GRIA4	-5.65257	4.98751e-05	0.00131345	-1.38462	-3.64965	-5.1262	-5.49908
ENSG00000182492	biglycan	BGN	4.41991	5.01675e-05	0.00132018	4.89531	15.0272	2.50099	7.00167
ENSG00000211655	immunoglobulin lambda variable 1-36	IGLV1-36	11.0571	5.05237e-05	0.00132769	1.6	5.74939	2.6	5.69912
ENSG00000072310	sterol regulatory element binding transcription factor 1	SREBF1	-2.64207	5.05272e-05	0.00132769	-3.46256	-2.08086	-3.04544	-2.44157
ENSG00000149654	cadherin 22, type 2	CDH22	-5.04235	5.07627e-05	0.00133289	-2.47488	-2.29999	-2.8747	-4.2
ENSG00000104967	neuro-oncological ventral antigen 2	NOVA2	4.40397	5.1106e-05	0.00134092	2.37706	2.34886	5.67114	8.45708
ENSG00000164040	progesterone receptor membrane component 2	PGRMC2	-1.93507	5.12076e-05	0.0013426	-1.50878	-1.88591	-2.01599	-3.14398
ENSG00000235043	trans-2,3-enoyl-CoA reductase pseudogene 1	TECRP1	-2.40776	5.13144e-05	0.00134442	-3.66985	-4.07432	-1.26265	-1.90363
ENSG00000125247	transmembrane and tetratricopeptide repeat containing 4	TMTC4	2.475	5.14041e-05	0.00134578	1.61316	2.13609	2.90865	3.054
ENSG00000115507	orthodenticle homeobox 1	OTX1	-6.59326	5.15402e-05	0.00134835	-5.84159	-3.90597	-12.0001	-13.7135
ENSG00000173166	Ras association (RalGDS/AF-6) and pleckstrin homology domains 1	RAPH1	1.82982	5.17303e-05	0.00135211	1.52813	1.47	2.30065	1.70676
ENSG00000142185	transient receptor potential cation channel, subfamily M, member 2	TRPM2	3.21598	5.17597e-05	0.00135211	2.42822	3.62462	4.68296	3.45827
ENSG00000182866	lymphocyte-specific protein tyrosine kinase	LCK	2.64112	5.1905e-05	0.00135492	4.11599	2.45898	3.02409	2.2014
ENSG00000162892	interleukin 24	IL24	6.6937	5.21632e-05	0.00136066	2.7	1.53846	11.7602	14.2498
ENSG00000111696	5'-nucleotidase domain containing 3	NT5DC3	-2.4471	5.24151e-05	0.00136623	-1.47654	-2.02512	-2.65575	-2.79022
ENSG00000151632	aldo-keto reductase family 1, member C2	AKR1C2	-4.69947	5.24838e-05	0.00136703	-3.21636	-3.41906	-10.4325	-23.2317
ENSG00000106034	cadherin-like and PC-esterase domain containing 1	CPED1	-3.50826	5.27172e-05	0.00137211	-2.17115	-3.14086	-3.812	-7.69574
ENSG00000055147	family with sequence similarity 114, member A2	FAM114A2	1.70464	5.30274e-05	0.00137918	1.59503	1.54344	1.54633	1.88199
ENSG00000121297	teashirt zinc finger homeobox 3	TSHZ3	2.18773	5.32614e-05	0.00138425	1.5143	3.1306	2.20855	2.375
ENSG00000104951	interleukin 4 induced 1	IL4I1	5.22194	5.36158e-05	0.00139245	2.13044	1.89286	11.0902	8.72957
ENSG00000148180	gelsolin	GSN	-2.60375	5.38852e-05	0.00139843	-4.90346	-2.71039	-1.86801	-3.81504
ENSG00000248923	mitochondrially encoded NADH:ubiquinone oxidoreductase core subunit 5 pseudogene 11	MTND5P11	-3.43234	5.4098e-05	0.00140293	-2.36774	-5.64581	-1.29437	-6.09248
ENSG00000144681	SH3 and cysteine rich domain	STAC	-2.97116	5.43636e-05	0.0014088	-2.14686	-2.19999	-1.7061	-2.75
ENSG00000114547	rhophilin associated tail protein 1B	ROPN1B	-6.68923	5.51095e-05	0.00142709	-7.43973	-2.52876	-17.3988	-9.43727
ENSG00000114654	EF-hand and coiled-coil domain containing 1	EFCC1	2.60098	5.56435e-05	0.00143988	1.29788	3.09284	3.6024	3.65697
ENSG00000100122	crystallin, beta B1	CRYBB1	4.2636	5.58026e-05	0.00144295	2.27274	2.38823	6.25002	3.16617
ENSG00000162367	T-cell acute lymphocytic leukemia 1	TAL1	3.83491	5.58447e-05	0.00144299	1.84069	3.59527	3.57888	7.72551
ENSG00000079841	regulating synaptic membrane exocytosis 1	RIMS1	-6.01228	5.59232e-05	0.00144397	-3.50001	-2.1	-2	-5.00001
ENSG00000135048	transmembrane protein 2	TMEM2	2.43764	5.62597e-05	0.00145162	2.78497	1.82097	3.83647	1.99134
ENSG00000232807	na	RP11-536K7.3	4.65886	5.67579e-05	0.00146341	3.64708	2.48009	7.41651	6.63092
ENSG00000172346	cold shock domain containing C2, RNA binding	CSDC2	-5.57083	5.72362e-05	0.00147468	-1.71429	-2.71857	-7.23022	-5.06211
ENSG00000147854	ubiquitin-like with PHD and ring finger domains 2, E3 ubiquitin protein ligase	UHRF2	1.74723	5.73428e-05	0.00147636	2.24988	1.4089	1.23341	1.86794
ENSG00000154162	cadherin 12, type 2 (N-cadherin 2)	CDH12	-5.68725	5.75035e-05	0.00147943	-2	-2.67261	-1.92726	-4.2
ENSG00000137309	high mobility group AT-hook 1	HMGA1	-2.98781	5.76465e-05	0.00148204	-1.97416	-2.48162	-5.91734	-5.22753
ENSG00000173918	C1q and tumor necrosis factor related protein 1	C1QTNF1	-3.00412	5.81366e-05	0.00149357	-3.57351	-1.81102	-3.31914	-6.68983
ENSG00000050438	solute carrier family 4, sodium bicarbonate cotransporter, member 8	SLC4A8	3.60688	5.8999e-05	0.00151463	2.33464	4.2497	4.31204	2.40604
ENSG00000006576	putative homeodomain transcription factor 2	PHTF2	1.78046	5.92446e-05	0.00151985	1.8026	2.03852	1.2551	2.02141
ENSG00000267038	na	RP11-1096D5.2	-8.48715	5.9555e-05	0.00152671	-4	-2	-1.8	-3.39999
ENSG00000183682	bone morphogenetic protein 8a	BMP8A	4.37954	6.0031e-05	0.00153781	4.16668	2.85716	4.54973	3.1496
ENSG00000166801	family with sequence similarity 111, member A	FAM111A	1.6725	6.02553e-05	0.00154155	1.63282	1.86933	1.2119	1.84555
ENSG00000185000	diacylglycerol O-acyltransferase 1	DGAT1	-2.28385	6.02633e-05	0.00154155	-2.85551	-2.85795	-1.31199	-2.72085
ENSG00000185442	family with sequence similarity 174, member B	FAM174B	4.7495	6.05981e-05	0.001549	-1.26771	2.85902	9.83653	11.6606
ENSG00000198598	matrix metallopeptidase 17 (membrane-inserted)	MMP17	5.10262	6.06616e-05	0.00154952	-1.19439	2.31636	13.5534	11.4581
ENSG00000204991	spire homolog 2	SPIRE2	-2.84585	6.12227e-05	0.00156273	-2.45307	-1.30678	-2.76305	-3.24993
ENSG00000135423	glutaminase 2 (liver, mitochondrial)	GLS2	-4.42877	6.14343e-05	0.00156701	-2.13632	-3.82354	-5.08265	-5.81218
ENSG00000172889	EGF-like-domain, multiple 7	EGFL7	4.94972	6.14887e-05	0.00156728	1.4045	3.02262	6.08729	10.6738
ENSG00000113657	dihydropyrimidinase-like 3	DPYSL3	2.7505	6.1584e-05	0.00156859	1.2174	2.62697	2.77887	4.84803
ENSG00000239911	PRKAG2 antisense RNA 1	PRKAG2-AS1	-3.81533	6.18166e-05	0.00157241	-2.1	-3.00047	-1.9735	-7.37488
ENSG00000204219	transcription elongation factor A (SII), 3	TCEA3	-3.13018	6.18221e-05	0.00157241	-3.14273	-1.9177	-4.41242	-4.05039
ENSG00000170500	LON peptidase N-terminal domain and ring finger 2	LONRF2	-4.50013	6.19587e-05	0.00157477	-2.58334	-2.16436	-8.19998	-6.62486
ENSG00000184381	phospholipase A2, group VI (cytosolic, calcium-independent)	PLA2G6	-1.99369	6.30823e-05	0.00160218	-1.79021	-2.01434	-1.53614	-2.3264
ENSG00000128309	mercaptopyruvate sulfurtransferase	MPST	-1.93484	6.32529e-05	0.00160478	-2.63153	-2.17248	-1.35622	-1.99716
ENSG00000233493	transmembrane protein 238	TMEM238	-5.10829	6.32858e-05	0.00160478	-2.43331	-3.17838	-3.28572	-8.81231
ENSG00000169756	LIM and senescent cell antigen-like domains 1	LIMS1	2.08596	6.33195e-05	0.00160478	1.8548	1.54726	2.06811	2.45147
ENSG00000181444	zinc finger protein 467	ZNF467	3.53503	6.34374e-05	0.00160663	1.28563	2.55843	6.78849	4.656
ENSG00000153395	lysophosphatidylcholine acyltransferase 1	LPCAT1	1.98107	6.44939e-05	0.00163223	1.64069	2.3471	1.53342	2.04035
ENSG00000165621	oxoglutarate (alpha-ketoglutarate) receptor 1	OXGR1	-4.39722	6.48838e-05	0.00164093	-5.65372	-1.2353	-3.22695	-2.28572
ENSG00000198805	purine nucleoside phosphorylase	PNP	4.00237	6.5205e-05	0.00164789	2.00667	1.48797	11.0307	6.6244
ENSG00000164825	defensin, beta 1	DEFB1	-4.2588	6.57503e-05	0.0016605	-2.20586	-3.7825	-9.52124	-13.3839
ENSG00000142632	Rho guanine nucleotide exchange factor (GEF) 19	ARHGEF19	-2.14494	6.58686e-05	0.00166231	-1.75719	-1.623	-2.51586	-2.73864
ENSG00000117592	peroxiredoxin 6	PRDX6	-1.89332	6.5959e-05	0.00166341	-1.7119	-2.06008	-1.44033	-3.09599
ENSG00000255737	AGAP2 antisense RNA 1	AGAP2-AS1	3.00562	6.66982e-05	0.00168087	1.42206	2.29916	3.92987	4.09672
ENSG00000169744	LIM domain binding 2	LDB2	2.25823	6.67463e-05	0.0016809	1.60832	2.39662	2.09503	2.25724
ENSG00000253520	na	RP11-798K23.5	7.75276	6.68499e-05	0.00168179	1.8	3.58236	7.875	6.75001
ENSG00000185813	phosphate cytidylyltransferase 2, ethanolamine	PCYT2	-2.0701	6.68758e-05	0.00168179	-1.6053	-2.78404	-1.47924	-2.44923
ENSG00000050820	breast cancer anti-estrogen resistance 1	BCAR1	3.01646	6.70772e-05	0.00168566	1.43002	2.43179	3.42737	3.85062
ENSG00000253368	TMF1-regulated nuclear protein 1	TRNP1	-2.81616	6.73351e-05	0.00169095	-1.93785	-2.4198	-2.97851	-3.2466
ENSG00000170801	HtrA serine peptidase 3	HTRA3	4.01145	6.82388e-05	0.00171244	1.83855	14.6221	2.9008	2.5271
ENSG00000072041	solute carrier family 6 (neutral amino acid transporter), member 15	SLC6A15	-4.91091	6.86883e-05	0.00172251	-1.41667	-2.54132	-4.7852	-4.57144
ENSG00000229108	MEOX2 antisense RNA 1 (head to head)	MEOX2-AS1	-4.64056	6.91074e-05	0.00173181	-2.33333	-2.27274	-2.28572	-3.92793
ENSG00000229118	na	AC068491.2	11.6989	6.92793e-05	0.0017346	1.8	2.79999	2	6.89925
ENSG00000169900	PYD (pyrin domain) containing 1	PYDC1	-6.24072	6.93159e-05	0.0017346	-2	-4.361	-4.2492	-12.2493
ENSG00000186810	chemokine (C-X-C motif) receptor 3	CXCR3	3.63508	6.97064e-05	0.00174315	6.70822	4.57493	2.23668	2.31819
ENSG00000148655	chromosome 10 open reading frame 11	C10orf11	3.1448	6.98663e-05	0.00174592	1.2549	2.5205	4.94085	5.64612
ENSG00000044446	phosphorylase kinase, alpha 2 (liver)	PHKA2	-1.8922	6.99528e-05	0.00174686	-1.47507	-1.44369	-2.84228	-1.858
ENSG00000085662	aldo-keto reductase family 1, member B1 (aldose reductase)	AKR1B1	1.92924	7.03552e-05	0.00175568	1.48647	2.29162	1.9168	1.55585
ENSG00000128271	adenosine A2a receptor	ADORA2A	4.54867	7.04663e-05	0.00175723	1.68846	1.80278	8.71965	8.83941
ENSG00000116824	CD2 molecule	CD2	3.43618	7.06401e-05	0.00176033	4.4372	4.82664	2.17978	3.39199
ENSG00000254838	GTPase, very large interferon inducible pseudogene 1	GVINP1	3.05941	7.13855e-05	0.00177767	6.86633	3.34963	1.8987	3.02986
ENSG00000132207	SLX1 structure-specific endonuclease subunit homolog A	SLX1A	2.50614	7.23918e-05	0.00180147	1.58075	1.75547	3.60163	2.79999
ENSG00000161243	F-box protein 27	FBXO27	-4.12884	7.33242e-05	0.00182216	-1.73023	-6.1105	-4.92652	-12.8938
ENSG00000183655	kelch-like family member 25	KLHL25	-1.87183	7.33254e-05	0.00182216	-1.76768	-1.91959	-1.3015	-2.15582
ENSG00000196421	long intergenic non-protein coding RNA 176	LINC00176	5.86613	7.34124e-05	0.00182306	1.63637	3.2353	5.86658	17.2871
ENSG00000087088	BCL2-associated X protein	BAX	3.64202	7.36668e-05	0.0018281	1.46877	2.43127	4.86187	4.62906
ENSG00000151067	calcium channel, voltage-dependent, L type, alpha 1C subunit	CACNA1C	3.11016	7.37999e-05	0.0018299	2.58831	5.05959	2.28406	4.20152
ENSG00000007402	calcium channel, voltage-dependent, alpha 2/delta subunit 2	CACNA2D2	-4.18294	7.38417e-05	0.0018299	-4.03319	-1.65769	-2.46403	-5.21382
ENSG00000108819	protein phosphatase 1, regulatory subunit 9B	PPP1R9B	1.69347	7.39148e-05	0.00183044	1.37582	1.82155	1.5017	1.69105
ENSG00000122035	RAS-like, family 11, member A	RASL11A	-2.62824	7.43662e-05	0.00184034	-1.51686	-2.74697	-2.09718	-5.42788
ENSG00000182162	purinergic receptor P2Y, G-protein coupled, 8	P2RY8	3.75694	7.44528e-05	0.0018405	2.95199	2.65885	8.0509	4.73384
ENSG00000175985	pleckstrin homology domain containing, family D (with coiled-coil domains) member 1	PLEKHD1	-4.87433	7.45165e-05	0.0018405	-2.47488	-2.5	-3.60001	-2.29999
ENSG00000256540	na	RP11-598F7.6	8.14711	7.45426e-05	0.0018405	2.33333	3.2	10.9995	8.16646
ENSG00000142634	EF-hand domain family, member D2	EFHD2	1.64307	7.46094e-05	0.0018405	1.45134	1.74801	1.59026	1.40505
ENSG00000158042	mitochondrial ribosomal protein L17	MRPL17	3.62768	7.46302e-05	0.0018405	2.11496	2.26574	4.10733	8.76279
ENSG00000180672	na	AC007362.1	5.15686	7.48316e-05	0.00184419	3.43067	2.39287	5.01427	10.7765
ENSG00000224525	na	RP11-561I11.3	-8.08202	7.54914e-05	0.00185917	-1.50001	-4.91598	-2.19999	-3.18689
ENSG00000095066	hook homolog 2	HOOK2	-2.17952	7.61621e-05	0.00187315	-2.13051	-2.44703	-1.76773	-2.09146
ENSG00000127947	protein tyrosine phosphatase, non-receptor type 12	PTPN12	2.15135	7.61639e-05	0.00187315	1.72687	1.57795	2.07907	2.75989
ENSG00000188596	Uncharacterized protein C12orf55	C12orf55	3.8097	7.67922e-05	0.0018873	2.92848	1.33985	6.07797	6.28843
ENSG00000243509	tumor necrosis factor receptor superfamily member 6b	TNFRSF6B	2.9886	7.68487e-05	0.00188739	2.7499	3.6842	3.3879	3.11942
ENSG00000158445	potassium voltage-gated channel, Shab-related subfamily, member 1	KCNB1	-3.81417	7.70491e-05	0.00188977	-2.68945	-2.56363	-2.67189	-7.99972
ENSG00000134851	transmembrane protein 165	TMEM165	1.93849	7.70514e-05	0.00188977	2.07554	1.54525	1.55751	2.16091
ENSG00000162552	wingless-type MMTV integration site family, member 4	WNT4	-4.81111	7.78517e-05	0.00190809	-4.59667	-3.82691	-5.33268	-12.2052
ENSG00000263877	na	RN7SL276P	10.4632	7.83093e-05	0.00191799	1.39999	2.08167	6.09916	6.89925
ENSG00000136144	regulator of chromosome condensation (RCC1) and BTB (POZ) domain containing protein 1	RCBTB1	1.85542	7.84418e-05	0.00191992	1.52119	1.75706	1.84765	1.99164
ENSG00000129450	sialic acid binding Ig-like lectin 9	SIGLEC9	4.24153	7.8567e-05	0.00192061	3.49955	2.32336	10.9373	2.72221
ENSG00000061918	guanylate cyclase 1, soluble, beta 3	GUCY1B3	2.77127	7.8584e-05	0.00192061	3.36972	3.56554	2.22242	2.41356
ENSG00000167617	CDC42 effector protein (Rho GTPase binding) 5	CDC42EP5	3.34986	7.86988e-05	0.00192061	1.89086	2.24246	3.3077	6.03055
ENSG00000105711	sodium channel, voltage-gated, type I, beta subunit	SCN1B	3.1919	7.87354e-05	0.00192061	1.37746	3.98091	3.72296	3.96739
ENSG00000108176	DnaJ (Hsp40) homolog, subfamily C, member 12	DNAJC12	3.78687	7.87393e-05	0.00192061	2.93683	2.8747	4.77252	2.62468
ENSG00000118508	RAB32, member RAS oncogene family	RAB32	2.10938	7.88861e-05	0.00192282	1.6792	2.19577	2.2127	1.88352
ENSG00000186340	thrombospondin 2	THBS2	2.47754	7.89375e-05	0.00192282	4.7386	3.8917	1.1756	1.80575
ENSG00000105928	deafness, autosomal dominant 5	DFNA5	2.95286	7.94916e-05	0.001935	2.67356	2.63249	4.7954	2.59485
ENSG00000120279	myc target 1	MYCT1	3.39591	7.97235e-05	0.00193932	1.69195	3.1162	1.8888	7.13256
ENSG00000181495	natriuretic peptide receptor 3	NPR3	-3.92534	8.00373e-05	0.00194563	-2.38717	-2.66656	-6.46917	-6.11007
ENSG00000135315	KIAA1009	KIAA1009	1.70855	8.04434e-05	0.00195417	1.82538	1.93419	1.50864	2.19115
ENSG00000102891	metallothionein 4	MT4	-7.91201	8.08496e-05	0.00196271	-1.6145	-10.2616	-91.5996	-26.2798
ENSG00000144476	chemokine (C-X-C motif) receptor 7	CXCR7	2.70328	8.15582e-05	0.00197856	1.24255	2.52083	3.88012	4.09465
ENSG00000166250	CXADR-like membrane protein	CLMP	-5.14717	8.19448e-05	0.00198548	-4.4046	-4.04952	-5.21537	-17.0863
ENSG00000166833	neuron navigator 2	NAV2	-1.82937	8.20005e-05	0.00198548	-1.70555	-1.62102	-2.12317	-1.70998
ENSG00000198286	caspase recruitment domain family, member 11	CARD11	2.86773	8.20104e-05	0.00198548	4.49036	4.47516	3.09659	1.60167
ENSG00000166896	XRCC6 binding protein 1	XRCC6BP1	-2.02859	8.26677e-05	0.00200004	-1.54481	-2.29724	-1.25782	-2.33524
ENSG00000068878	proteasome (prosome, macropain) activator subunit 4	PSME4	1.62551	8.30224e-05	0.00200726	1.67799	1.41924	1.24733	1.78372
ENSG00000141367	clathrin, heavy chain (Hc)	CLTC	1.74613	8.35485e-05	0.00201862	1.51866	1.59638	1.74569	2.34177
ENSG00000174827	PDZ domain containing 1	PDZK1	-6.69631	8.39173e-05	0.00202568	-1.17647	-11.549	-1.22643	-9.9253
ENSG00000152894	protein tyrosine phosphatase, receptor type, K	PTPRK	1.60355	8.39541e-05	0.00202568	1.58649	1.53688	1.13971	1.84822
ENSG00000230148	HOXB cluster antisense RNA 1	HOXB-AS1	-3.60398	8.40521e-05	0.00202667	-3.92023	-2.36403	1.05158	-6.32134
ENSG00000173391	oxidized low density lipoprotein (lectin-like) receptor 1	OLR1	4.3319	8.42436e-05	0.00202992	3.57145	1.66667	4.68708	4.07082
ENSG00000133110	periostin, osteoblast specific factor	POSTN	4.05651	8.46136e-05	0.00203746	6.93502	11.107	1.78633	2.0548
ENSG00000166268	Uncharacterized protein C12orf28	C12orf28	-7.28401	8.49038e-05	0.00204307	-1.57143	-2.99999	-2.7143	-2.99999
ENSG00000164877	MICAL-like 2	MICALL2	2.80965	8.53631e-05	0.00205274	1.54344	2.64136	2.14469	4.58766
ENSG00000137133	histidine triad nucleotide binding protein 2	HINT2	-2.01551	8.66058e-05	0.00208122	-2.64643	-1.83533	-1.39017	-2.31634
ENSG00000169490	TM2 domain containing 2	TM2D2	2.71041	8.69546e-05	0.0020882	1.83424	1.88993	2.47912	3.74893
ENSG00000196218	ryanodine receptor 1 (skeletal)	RYR1	-3.1968	8.716e-05	0.00209172	-2.04071	-3.14496	-2.08797	-4.61106
ENSG00000104518	gasdermin D	GSDMD	2.69247	8.73785e-05	0.00209556	1.8313	2.50882	2.0777	3.75161
ENSG00000143994	abhydrolase domain containing 1	ABHD1	-5.20333	8.84442e-05	0.00211969	-2.375	-2.28572	-1.5	-4
ENSG00000169282	potassium voltage-gated channel, shaker-related subfamily, beta member 1	KCNAB1	-3.24498	8.895e-05	0.00213038	-1.02642	-3.33016	-5.81948	-4.82658
ENSG00000136237	Rap guanine nucleotide exchange factor (GEF) 5	RAPGEF5	3.52608	8.93108e-05	0.00213759	2.32759	1.90621	2.97319	5.92334
ENSG00000213402	protein tyrosine phosphatase, receptor type, C-associated protein	PTPRCAP	2.28784	8.95522e-05	0.00214057	2.98696	3.03501	1.33446	2.51943
ENSG00000149948	high mobility group AT-hook 2	HMGA2	8.05608	8.95552e-05	0.00214057	1.25	2.99999	12.4993	8.07113
ENSG00000154096	Thy-1 cell surface antigen	THY1	4.11187	8.9717e-05	0.00214301	2.27837	7.48758	3.75028	6.28015
ENSG00000143549	tropomyosin 3	TPM3	2.25312	9.00427e-05	0.00214935	1.64205	1.86594	2.35969	3.27524
ENSG00000171208	neuropilin (NRP) and tolloid (TLL)-like 2	NETO2	6.15356	9.03886e-05	0.00215616	3.63678	3.26011	5.14446	23.4223
ENSG00000107957	SH3 and PX domains 2A	SH3PXD2A	2.23679	9.05413e-05	0.00215836	1.89206	1.83436	2.388	2.37896
ENSG00000204403	caspase 12 (gene/pseudogene)	CASP12	3.93487	9.06962e-05	0.00216062	2.52174	3.13603	3.29142	6.87472
ENSG00000143554	solute carrier family 27 (fatty acid transporter), member 3	SLC27A3	4.74717	9.08687e-05	0.00216328	1.14963	1.90161	10.2334	9.0713
ENSG00000204278	transmembrane protein 235	TMEM235	11.6191	9.10588e-05	0.00216636	1.39999	1.6	10.2	4.79999
ENSG00000187796	caspase recruitment domain family, member 9	CARD9	2.27172	9.12253e-05	0.00216888	1.54618	1.98806	3.86983	3.28176
ENSG00000160991	ORAI calcium release-activated calcium modulator 2	ORAI2	2.68398	9.17338e-05	0.00217952	1.90846	2.48973	2.46205	3.15666
ENSG00000159423	aldehyde dehydrogenase 4 family, member A1	ALDH4A1	-2.93108	9.18853e-05	0.00218021	-1.20174	-4.14775	-3.94332	-5.10896
ENSG00000171298	glucosidase, alpha; acid	GAA	1.76217	9.19308e-05	0.00218021	1.26804	2.08186	1.56775	1.93373
ENSG00000108797	contactin associated protein 1	CNTNAP1	2.73623	9.19462e-05	0.00218021	1.86959	3.30008	3.31339	2.56365
ENSG00000128709	homeobox D9	HOXD9	3.29173	9.26532e-05	0.00219552	-1.04469	4.31042	4.45251	4.83847
ENSG00000144118	v-ral simian leukemia viral oncogene homolog B (ras related; GTP binding protein)	RALB	2.16513	9.27898e-05	0.0021973	1.58946	1.88805	1.81255	2.87727
ENSG00000136040	plexin C1	PLXNC1	2.68202	9.35433e-05	0.00221367	3.14317	4.01016	2.15255	2.55501
ENSG00000213853	epithelial membrane protein 2	EMP2	-2.5346	9.43083e-05	0.0022291	-1.56917	-2.40071	-3.59026	-5.02774
ENSG00000164867	nitric oxide synthase 3 (endothelial cell)	NOS3	4.02924	9.43202e-05	0.0022291	2.18091	1.85323	8.30166	4.07415
ENSG00000258910	na	RP11-19E11.1	-4.93301	9.4731e-05	0.00223677	-2.82843	-2.14286	-2.00347	-2.28572
ENSG00000162695	solute carrier family 30 (zinc transporter), member 7	SLC30A7	1.61148	9.47699e-05	0.00223677	1.93744	1.65685	1.38094	1.42746
ENSG00000178342	potassium voltage-gated channel, subfamily G, member 2	KCNG2	9.1	9.51854e-05	0.00224509	1.8	1.14286	11.6667	7.24954
ENSG00000167799	nudix (nucleoside diphosphate linked moiety X)-type motif 8	NUDT8	-2.27725	9.54589e-05	0.00225006	-2.39575	-2.52136	-1.16781	-2.66109
ENSG00000005882	pyruvate dehydrogenase kinase, isozyme 2	PDK2	-2.78398	9.56183e-05	0.00225233	-2.94007	-3.00066	-1.26354	-4.23881
ENSG00000172123	schlafen family member 12	SLFN12	2.28171	9.58389e-05	0.00225604	2.03911	2.14783	4.37144	1.84691
ENSG00000228672	proline-rich basic protein 1	PROB1	4.13326	9.72125e-05	0.00228686	2.33333	2.375	6.1	6.84704
ENSG00000182240	beta-site APP-cleaving enzyme 2	BACE2	2.03825	9.74002e-05	0.00228977	1.41226	2.78423	1.33798	2.25666
ENSG00000159387	iroquois homeobox 6	IRX6	-4.8745	9.83085e-05	0.0023096	-2.49056	-5.75865	-4.26064	-15.8729
ENSG00000128335	apolipoprotein L, 2	APOL2	2.07141	9.87483e-05	0.00231711	1.87331	1.67768	1.92531	2.18506
ENSG00000234899	cDNA FLJ31667 fis, clone NT2RI2004840	AL833139	-4.95592	9.8758e-05	0.00231711	-3.77077	-2.41667	-16.9149	-2.61748
ENSG00000128245	tyrosine 3-monooxygenase/tryptophan 5-monooxygenase activation protein, eta polypeptide	YWHAH	3.10621	9.90763e-05	0.00232212	1.53975	2.1996	3.81981	5.61544
ENSG00000068079	interferon-induced protein 35	IFI35	1.71488	9.91013e-05	0.00232212	1.29556	1.79256	2.00685	1.47978
ENSG00000231817	long intergenic non-protein coding RNA 1198	LINC01198	-5.73291	9.99634e-05	0.00234078	-4.05516	-3.28572	-1.17851	-3.42858
ENSG00000111215	proline rich 4 (lacrimal)	PRR4	-3.34082	0.000100161	0.00234325	-3.47179	-1.48789	-8.50629	-1.86109
ENSG00000197860	small glutamine-rich tetratricopeptide repeat (TPR)-containing, beta	SGTB	1.98326	0.000100241	0.00234325	1.6818	1.96461	2.48666	2.32755
ENSG00000143303	ribosomal RNA adenine dimethylase domain containing 1	RRNAD1	-1.59279	0.000100266	0.00234325	-1.93364	-1.5334	-1.25125	-1.43758
ENSG00000124615	molybdenum cofactor synthesis 1	MOCS1	-3.33409	0.000100459	0.00234536	-2.86326	-3.14117	-1.56959	-6.52831
ENSG00000141052	myocardin	MYOCD	-3.62671	0.000100487	0.00234536	-1.2719	-3.32333	-9.15399	-3.76751
ENSG00000092621	phosphoglycerate dehydrogenase	PHGDH	-3.87015	0.000100704	0.00234889	-2.03172	-3.29859	-13.4768	-6.94811
ENSG00000196562	sulfatase 2	SULF2	3.25057	0.000101096	0.00235648	4.52234	7.11207	1.22281	6.49118
ENSG00000084731	kinesin family member 3C	KIF3C	5.24122	0.000101812	0.00237163	1.55554	2.89999	5.49999	9.09044
ENSG00000188735	transmembrane protein 120B	TMEM120B	-2.14191	0.000102106	0.00237692	-2.85346	-1.43116	-1.876	-2.30057
ENSG00000129354	adaptor-related protein complex 1, mu 2 subunit	AP1M2	-5.09622	0.000102391	0.00238158	-2.98765	-5.66883	-18.7055	-13.3072
ENSG00000172578	kelch-like family member 6	KLHL6	2.54831	0.000102439	0.00238158	3.14027	3.93657	2.49734	2.21278
ENSG00000232177	mitochondrially encoded NADH:ubiquinone oxidoreductase core subunit 4 pseudogene 24	MTND4P24	-5.12239	0.000102736	0.00238693	-2.14286	-6.59074	1.37081	-7.2082
ENSG00000157152	synapsin II	SYN2	-5.97331	0.000102958	0.00239052	-2.93683	-5.74302	-3.24962	-23.908
ENSG00000172031	epoxide hydrolase 4	EPHX4	5.41435	0.000103167	0.00239381	1.25	3.31788	8.12282	9.46308
ENSG00000142694	eva-1 homolog B	EVA1B	3.42589	0.00010344	0.00239861	1.11634	2.99869	4.93285	3.8712
ENSG00000138772	annexin A3	ANXA3	-5.07343	0.000104081	0.0024119	-2.67194	-4.85735	-21.0155	-13.6303
ENSG00000253434	na	RP11-1101K5.1	-11.0218	0.000104358	0.00241674	-3.39999	-3.2	-1.2	-2.19999
ENSG00000204228	hydroxysteroid (17-beta) dehydrogenase 8	HSD17B8	-2.05377	0.000104671	0.00242242	-1.67944	-2.40442	-2.11612	-1.83369
ENSG00000153147	SWI/SNF related, matrix associated, actin dependent regulator of chromatin, subfamily a, member 5	SMARCA5	1.71432	0.000104742	0.00242249	1.82712	1.48555	1.28474	1.90459
ENSG00000125046	ssu-2 homolog	SSUH2	4.08477	0.000104865	0.00242378	5.79999	4.1902	5.57179	2.91667
ENSG00000205336	G protein-coupled receptor 56	GPR56	-2.65072	0.000105539	0.00243778	-2.11147	-1.66278	-5.64726	-4.25899
ENSG00000105289	tight junction protein 3	TJP3	-5.67032	0.00010564	0.00243852	-5.07937	-3.67249	-8.35685	-12.3984
ENSG00000186862	PDZ domain containing 7	PDZD7	-3.2283	0.000106119	0.00244801	-2.12245	-2.80001	-1.45521	-2.62795
ENSG00000164626	potassium channel, subfamily K, member 5	KCNK5	-4.98944	0.000106563	0.00245665	-6.32541	-2.73523	-15.3969	-10.9338
ENSG00000272734	ADIRF antisense RNA 1	ADIRF-AS1	-3.65507	0.000106923	0.00246337	-2.52827	-2.72333	-5.05391	-7.74052
ENSG00000228157	na	AC007952.5	9.73539	0.000107075	0.00246528	1.44444	5.59997	29.0956	8.50004
ENSG00000130479	microtubule-associated protein 1S	MAP1S	3.95035	0.000107545	0.0024745	1.02911	1.99748	5.95041	7.48644
ENSG00000110195	folate receptor 1 (adult)	FOLR1	-4.47543	0.000107827	0.00247925	-2.53241	-3.09983	-4.54147	-4.21371
ENSG00000173153	estrogen-related receptor alpha	ESRRA	-1.80291	0.00010789	0.00247925	-1.98718	-1.45289	-1.57533	-2.12986
ENSG00000204444	apolipoprotein M	APOM	-2.50069	0.000108732	0.00249614	-1.78683	-1.56667	-2.47106	-2.13333
ENSG00000261088	na	RP11-61A14.3	-2.62467	0.000108765	0.00249614	-2.44995	-3.46804	-1.11308	-2.10064
ENSG00000110328	UDP-N-acetyl-alpha-D-galactosamine:polypeptide N-acetylgalactosaminyltransferase 18	GALNT18	4.17573	0.000108949	0.00249745	2.02618	2.67858	2.77812	10.1817
ENSG00000105767	cell adhesion molecule 4	CADM4	-3.47826	0.000108993	0.00249745	-2.6158	-3.2935	-4.14646	-6.77002
ENSG00000131477	receptor (G protein-coupled) activity modifying protein 2	RAMP2	3.54702	0.000109032	0.00249745	1.3613	2.6963	5.12585	4.10596
ENSG00000260916	cell cycle progression 1	CCPG1	1.52217	0.000109405	0.0025044	1.83786	1.62421	1.07673	1.3642
ENSG00000018510	alkylglycerone phosphate synthase	AGPS	1.5894	0.000109566	0.00250648	1.43293	1.4823	1.49709	1.67631
ENSG00000124256	Z-DNA binding protein 1	ZBP1	2.69257	0.000109662	0.00250705	3.11765	2.78261	2.59553	2.70525
ENSG00000215146	zinc finger protein 91 pseudogene	LOC441666	2.81477	0.000109913	0.00250968	2.33464	1.93169	3.02927	4.24999
ENSG00000206503	major histocompatibility complex, class I, A	HLA-A	2.32648	0.000109917	0.00250968	1.3905	1.74134	2.34161	2.92432
ENSG00000163701	interleukin 17 receptor E	IL17RE	-3.56247	0.000110489	0.00252114	-2.79181	-3.2539	-5.11793	-5.70877
ENSG00000223749	MIR503 host gene (non-protein coding)	MIR503HG	8.67621	0.000111158	0.00253478	4.35656	9.7143	11.0393	42.6691
ENSG00000186470	butyrophilin, subfamily 3, member A2	BTN3A2	2.1362	0.000111863	0.00254923	1.71864	2.13622	1.51757	3.07198
ENSG00000211899	parts of antibodies, mostly variable regions	abParts	6.3067	0.000112012	0.002551	84.5703	1.68845	-1.31921	10.6871
ENSG00000155093	protein tyrosine phosphatase, receptor type, N polypeptide 2	PTPRN2	3.02619	0.000112094	0.00255124	2.08955	3.02616	2.52412	5.58571
ENSG00000122966	citron (rho-interacting, serine/threonine kinase 21)	CIT	2.7743	0.000112659	0.00256245	1.62724	2.87601	2.60841	5.3247
ENSG00000167972	ATP-binding cassette, sub-family A (ABC1), member 3	ABCA3	-3.26624	0.000113689	0.00258299	-2.53416	-2.53397	-3.0091	-6.81059
ENSG00000205542	thymosin beta 4, X-linked	TMSB4X	3.00773	0.000113706	0.00258299	1.54735	1.94639	4.328	3.90467
ENSG00000074317	synuclein, beta	SNCB	9.40004	0.000113877	0.00258522	-2.19999	3.38841	40.9122	19.2488
ENSG00000111907	tumor protein D52-like 1	TPD52L1	-4.19844	0.000114073	0.00258802	-2.40827	-3.48413	-10.1536	-13.4161
ENSG00000118257	neuropilin 2	NRP2	3.87061	0.000114448	0.00259489	3.37419	1.83391	3.7233	6.68019
ENSG00000157510	actin filament associated protein 1-like 1	AFAP1L1	3.85867	0.000116031	0.00262726	1.34212	1.84624	6.41727	6.77861
ENSG00000160013	prostaglandin I2 (prostacyclin) receptor (IP)	PTGIR	2.98958	0.000116092	0.00262726	3.70527	4.11905	2.57893	3.86479
ENSG00000203688	cDNA FLJ32038 fis, clone NTONG2000583	AL832737	8.547	0.000116097	0.00262726	1.69705	2.39999	5.74939	6.7495
ENSG00000109906	zinc finger and BTB domain containing 16	ZBTB16	-4.69483	0.000117031	0.00264673	-2.39152	-6.79357	-1.57143	-6.42052
ENSG00000185610	developing brain homeobox 2	DBX2	-5.45355	0.000117675	0.00265961	-1.875	-3.3119	-1.92726	-4
ENSG00000167261	dipeptidase 2	DPEP2	2.32678	0.000117805	0.00266086	1.41384	2.69135	2.63103	4.41649
ENSG00000203883	SRY (sex determining region Y)-box 18	SOX18	4.58073	0.0001185	0.00267487	1.31752	2.92191	5.66938	7.41923
ENSG00000162975	potassium voltage-gated channel, subfamily F, member 1	KCNF1	11.2471	0.000119033	0.00268519	2.83333	7.89938	36.9766	71.9529
ENSG00000167914	gasdermin A	GSDMA	-3.62233	0.000119518	0.00269377	-1.69978	-6.39445	-4.37232	-4.63828
ENSG00000158715	solute carrier family 45, member 3	SLC45A3	2.18406	0.000119564	0.00269377	1.8719	2.40087	1.79801	3.62123
ENSG00000262973	na	RP11-708H21.4	-3.47902	0.000119892	0.00269946	-2	-1.83333	-3.00464	-1.93333
ENSG00000260102	cDNA cloneDKFZp686H0125	CR627049	-10.5129	0.000119996	0.0027001	-1.8	-2.39999	-2.19999	-2
ENSG00000111371	solute carrier family 38, member 1	SLC38A1	2.6501	0.000120201	0.0027011	2.49103	1.40338	1.91949	5.02802
ENSG00000196972	long intergenic non-protein coding RNA 87	LINC00087	-3.19833	0.000120257	0.0027011	-1.72481	-3.23077	-1.86893	-2.89999
ENSG00000185437	SH3 domain binding glutamic acid-rich protein	SH3BGR	-2.68607	0.000120267	0.0027011	-2.57478	-2.58687	-2.23533	-1.4692
ENSG00000133027	phosphatidylethanolamine N-methyltransferase	PEMT	-2.06287	0.000120675	0.00270856	-3.31841	-2.27977	-1.40404	-1.84073
ENSG00000149328	galactosidase, beta 1-like 2	GLB1L2	-5.10983	0.000120771	0.00270901	-3.24635	-2.85543	-32.5057	-7.9679
ENSG00000068912	endoplasmic reticulum lectin 1	ERLEC1	1.52421	0.000121683	0.00272775	1.4521	1.4861	1.16635	1.65965
ENSG00000152592	dentin matrix acidic phosphoprotein 1	DMP1	11.1616	0.000121812	0.00272892	0	5.09902	20.4973	4.09877
ENSG00000125398	SRY (sex determining region Y)-box 9	SOX9	-5.82072	0.000122019	0.00273184	-3.52023	-4.16755	-78.9337	-18.6975
ENSG00000122547	endonuclease/exonuclease/phosphatase family domain containing 1	EEPD1	-2.697	0.000122305	0.00273655	-5.3633	-1.61363	-1.87284	-2.50311
ENSG00000111728	ST8 alpha-N-acetyl-neuraminide alpha-2,8-sialyltransferase 1	ST8SIA1	4.04081	0.000123668	0.00276529	1.3962	1.37075	8.43735	9.04305
ENSG00000106536	POU class 6 homeobox 2	POU6F2	-8.39654	0.000123852	0.00276768	-1.42858	-2.6	-2.39999	-3.60001
ENSG00000145358	DNA-damage-inducible transcript 4-like	DDIT4L	-3.72036	0.000124053	0.00277043	-4.36375	-2.15908	-2.06586	-8.33227
ENSG00000164823	oxidative stress induced growth inhibitor family member 2	OSGIN2	-2.48976	0.000124459	0.00277775	-1.37243	-2.59816	-2.34031	-3.91741
ENSG00000143515	ATPase, aminophospholipid transporter, class I, type 8B, member 2	ATP8B2	1.90599	0.000124572	0.00277775	1.89787	2.97302	1.1535	1.66733
ENSG00000272783	na	RP13-1016M1.2	8.08016	0.000124631	0.00277775	1.50001	3.2	4.2	3.08222
ENSG00000119471	hydroxysteroid dehydrogenase like 2	HSDL2	-2.07048	0.000124692	0.00277775	-1.74356	-3.16185	-1.31691	-2.61643
ENSG00000160791	chemokine (C-C motif) receptor 5 (gene/pseudogene)	CCR5	3.72336	0.000124879	0.0027802	6.28037	4.63693	2.95972	2.37336
ENSG00000134363	follistatin	FST	-2.20121	0.00012553	0.00279295	-2.21596	-2.14509	-1.23328	-3.43726
ENSG00000163029	structural maintenance of chromosomes 6	SMC6	1.6783	0.000125659	0.00279407	2.0359	1.62769	1.14608	1.83482
ENSG00000204388	heat shock 70kDa protein 1B	HSPA1B	-2.37633	0.000126607	0.00281341	-1.5153	-2.53661	-6.22166	-2.30505
ENSG00000119986	arginine vasopressin-induced 1	AVPI1	-3.34469	0.000127014	0.00282068	-2.30156	-2.96849	-2.60788	-6.07448
ENSG00000100490	cyclin-dependent kinase-like 1 (CDC2-related kinase)	CDKL1	2.91304	0.000127463	0.0028289	1.61245	1.46077	5.90088	5.0928
ENSG00000108839	arachidonate 12-lipoxygenase	ALOX12	-4.2496	0.000130425	0.00289283	-1.76574	-5.72335	-2.79566	-9.9581
ENSG00000016391	choline dehydrogenase	CHDH	-3.33443	0.000130726	0.00289593	-3.29637	-2.09004	-2.75412	-5.74215
ENSG00000076826	calmodulin regulated spectrin-associated protein family, member 3	CAMSAP3	-5.46124	0.000130726	0.00289593	-3.74371	-6.99983	-21.9681	-14.3117
ENSG00000162639	HEN1 methyltransferase homolog 1 (Arabidopsis)	HENMT1	2.07736	0.000131521	0.00291173	2.33572	1.80476	3.12939	1.73876
ENSG00000175463	TBC1 domain family, member 10C	TBC1D10C	2.74829	0.00013193	0.00291897	3.75754	4.64323	1.7629	2.03823
ENSG00000107611	cubilin (intrinsic factor-cobalamin receptor)	CUBN	2.62831	0.000132019	0.00291912	1.86364	2.96274	2.85934	3.56663
ENSG00000233016	small nucleolar RNA host gene 7 (non-protein coding)	SNHG7	-1.75228	0.000132442	0.00292668	-1.70554	-1.33619	-1.99623	-1.86612
ENSG00000151466	sodium channel and clathrin linker 1	SCLT1	2.3411	0.000133164	0.0029408	2.07536	2.19004	2.34362	3.23528
ENSG00000234409	uncharacterized LOC388849	LOC388849	5.58488	0.00013431	0.00296428	1.45455	3.11109	5.34367	15.0614
ENSG00000136147	PHD finger protein 11	PHF11	1.41667	0.00013524	0.00298296	1.34362	1.52192	1.1778	1.39559
ENSG00000147144	coiled-coil domain containing 120	CCDC120	-2.61111	0.000136058	0.00299905	-1.94685	-2.74537	-2.50555	-3.4427
ENSG00000001626	cystic fibrosis transmembrane conductance regulator (ATP-binding cassette sub-family C, member 7)	CFTR	-5.84733	0.000136149	0.00299905	-5.68985	-4.05446	-11.7856	-17.4293
ENSG00000101335	myosin, light chain 9, regulatory	MYL9	-2.17442	0.000136221	0.00299905	-2.05751	-1.99211	-2.34746	-3.17422
ENSG00000165512	zinc finger protein 22	ZNF22	1.69466	0.000136699	0.00300659	1.54058	1.58025	1.44174	1.84517
ENSG00000137500	coiled-coil domain containing 90B	CCDC90B	1.87345	0.000136732	0.00300659	1.66928	1.62902	1.62999	2.01047
ENSG00000185519	family with sequence similarity 131, member C	FAM131C	-5.90192	0.000137344	0.00301739	-2.39999	-2.25001	-3.60001	-5.79999
ENSG00000127328	RAB3A interacting protein	RAB3IP	-2.5587	0.000137392	0.00301739	-1.8133	-2.67751	-2.99636	-2.78676
ENSG00000165806	caspase 7, apoptosis-related cysteine peptidase	CASP7	2.34529	0.000137676	0.00302175	1.99963	1.22742	2.40412	3.10553
ENSG00000162836	acid phosphatase 6, lysophosphatidic	ACP6	-2.59622	0.000137951	0.00302526	-1.5425	-2.31384	-2.77014	-3.81724
ENSG00000140406	mesoderm development candidate 1	MESDC1	3.42868	0.000138005	0.00302526	1.27468	2.06094	4.3063	5.88997
ENSG00000163710	procollagen C-endopeptidase enhancer 2	PCOLCE2	-5.1529	0.000138726	0.00303921	-10.2409	-2.54476	-5.86085	-25.2115
ENSG00000107736	cadherin-related 23	CDH23	-2.6456	0.000138913	0.00304144	-3.44623	-2.09133	-1.15525	-4.44527
ENSG00000182179	ubiquitin-like modifier activating enzyme 7	UBA7	1.89287	0.00013914	0.00304454	1.31174	2.48601	1.24422	2.41578
ENSG00000144848	autophagy related 3	ATG3	1.86168	0.000142691	0.00312032	1.80578	1.45419	1.49979	2.146
ENSG00000155189	1-acylglycerol-3-phosphate O-acyltransferase 5	AGPAT5	2.31816	0.000144793	0.00316435	2.45603	1.77644	2.13332	3.25823
ENSG00000261468	na	RP11-1024P17.1	2.92746	0.000145442	0.0031766	2.94823	4.43677	1.32593	5.26732
ENSG00000072422	Rho-related BTB domain containing 1	RHOBTB1	1.97949	0.000145605	0.00317822	1.9408	1.5212	2.43549	1.97952
ENSG00000077232	DnaJ (Hsp40) homolog, subfamily C, member 10	DNAJC10	1.97541	0.000145972	0.00318428	1.72006	1.97874	1.28645	2.77997
ENSG00000124107	secretory leukocyte peptidase inhibitor	SLPI	-4.19402	0.00014649	0.00319362	-1.82761	-3.55202	-16.6923	-12.7125
ENSG00000172831	carboxylesterase 2	CES2	-1.44811	0.000146732	0.00319695	-1.2371	-1.53468	-1.57506	-1.46881
ENSG00000264968	na	RP11-387H17.4	-9.86744	0.000147471	0.00321046	-1.6	-7.68348	-1.39999	-8.89941
ENSG00000178821	transmembrane protein 52	TMEM52	-3.79851	0.000147532	0.00321046	-4.16628	-2.62468	-1.27332	-2.5
ENSG00000158825	cytidine deaminase	CDA	-2.68177	0.000147647	0.00321101	-2.30737	-4.41876	1.18301	-3.54462
ENSG00000137261	KIAA0319	KIAA0319	-4.25616	0.000148206	0.00322021	-2.875	-2.26451	-3.77124	-4.14287
ENSG00000261101	na	RP4-545K15.5	10.4575	0.000148329	0.00322021	2.39999	1.49666	4.39999	2.99999
ENSG00000175084	desmin	DES	-4.7894	0.000148341	0.00322021	-3.58706	-4.00538	-9.31864	-27.7151
ENSG00000239887	chromosome 1 open reading frame 226	C1orf226	-4.85674	0.000148607	0.00322404	-3.81354	-4.12479	-4.2497	-7.69937
ENSG00000132846	zinc finger, BED-type containing 3	ZBED3	-2.50166	0.000148715	0.00322442	-2.96969	-1.8226	-2.02219	-3.12447
ENSG00000183137	centrosomal protein 57kDa-like 1	CEP57L1	1.78817	0.000149038	0.00322946	1.68417	1.85417	1.96897	2.2426
ENSG00000104059	family with sequence similarity 189, member A1	FAM189A1	-5.67148	0.000149231	0.00323168	-4.2	-1.875	-3.83333	-1.5
ENSG00000112175	bone morphogenetic protein 5	BMP5	-5.24151	0.000149468	0.00323484	-1.88562	-4.31204	-1.34907	-5.00001
ENSG00000117640	mitochondrial fission regulator 1-like	MTFR1L	-1.56493	0.000150136	0.00324734	-1.5949	-1.25631	-1.53565	-1.9256
ENSG00000237075	POM121 membrane glycoprotein (rat) pseudogene	LOC441081	6.73709	0.000150245	0.00324773	6.39999	6.89925	2.31166	2.125
ENSG00000163898	lipase, member H	LIPH	-6.48365	0.000150384	0.00324876	-4.36336	-5.38136	-25.993	-14.6863
ENSG00000111666	choline phosphotransferase 1	CHPT1	-2.18886	0.000150648	0.00325251	-2.29598	-1.9496	-1.42052	-3.00064
ENSG00000105426	protein tyrosine phosphatase, receptor type, S	PTPRS	-2.97522	0.000151415	0.00326708	-2.12691	-2.23879	-3.27304	-7.16035
ENSG00000105750	zinc finger protein 85	ZNF85	2.26012	0.00015155	0.00326802	1.7587	2.44672	2.52895	3.2576
ENSG00000271880	ankyrin repeat and GTPase domain Arf GTPase activating protein 11	AGAP11	-4.35388	0.000152331	0.00328282	-1.49105	-4.6815	-4.6665	-15.8553
ENSG00000101574	methyltransferase like 4	METTL4	3.57454	0.00015242	0.00328282	2.00476	1.38712	4.70228	7.05355
ENSG00000006704	GTF2I repeat domain containing 1	GTF2IRD1	-2.11487	0.000152767	0.00328639	-1.84556	-1.53586	-2.62928	-2.38839
ENSG00000161267	3-hydroxybutyrate dehydrogenase, type 1	BDH1	-4.42281	0.000152836	0.00328639	-2.03252	-5.37752	-9.45449	-16.0259
ENSG00000090661	ceramide synthase 4	CERS4	-2.45832	0.000152862	0.00328639	-1.66	-3.0964	-1.98301	-4.37081
ENSG00000163083	inhibin, beta B	INHBB	3.74115	0.000153625	0.00330081	1.16276	1.9968	4.89911	8.48021
ENSG00000050130	JNK1/MAPK8-associated membrane protein	JKAMP	1.45337	0.000153943	0.00330565	1.4778	1.48478	1.24645	1.39677
ENSG00000135374	E74-like factor 5 (ets domain transcription factor)	ELF5	-5.56119	0.000154486	0.00331532	-7.66024	-2.22907	-21.2686	-7.60643
ENSG00000059377	thromboxane A synthase 1 (platelet)	TBXAS1	2.56948	0.000154927	0.0033228	2.2302	2.24005	5.64851	1.92614
ENSG00000123146	CD97 molecule	CD97	2.2256	0.000155351	0.00332988	1.2981	2.04194	2.99353	2.50816
ENSG00000033100	chondroitin polymerizing factor 2	CHPF2	1.97209	0.000156153	0.00334428	1.29667	1.95985	1.86617	2.14779
ENSG00000114450	guanine nucleotide binding protein (G protein), beta polypeptide 4	GNB4	2.3809	0.000156297	0.00334428	3.95534	1.77297	2.23909	2.3717
ENSG00000117091	CD48 molecule	CD48	2.6355	0.000156335	0.00334428	5.17081	2.53286	2.29749	1.71296
ENSG00000137757	caspase 5, apoptosis-related cysteine peptidase	CASP5	8.35274	0.000156432	0.00334428	5.49908	1.16666	3.66667	7.09927
ENSG00000197594	ectonucleotide pyrophosphatase/phosphodiesterase 1	ENPP1	-3.06025	0.000156491	0.00334428	-3.15008	-3.57715	-1.15408	-4.15607
ENSG00000169760	neuroligin 1	NLGN1	-4.81809	0.000158717	0.00338983	-2	-2.9439	-2.14286	-4.2
ENSG00000168062	basic leucine zipper transcription factor, ATF-like 2	BATF2	2.38471	0.000159741	0.00340802	2.35714	1.79686	2.96015	3.32778
ENSG00000018408	WW domain containing transcription regulator 1	WWTR1	1.63604	0.00015976	0.00340802	2.03551	2.1424	1.01677	1.2714
ENSG00000135678	carboxypeptidase M	CPM	-2.39196	0.000161064	0.00343378	-2.57952	-3.85428	-1.28411	-2.73394
ENSG00000136828	Ral GEF with PH domain and SH3 binding motif 1	RALGPS1	-2.0655	0.000161181	0.00343422	-2.17472	-1.48569	-1.94443	-2.01158
ENSG00000159261	claudin 14	CLDN14	8.77584	0.000161494	0.00343885	2.56173	2.83333	8.66933	56.3643
ENSG00000143033	metal response element binding transcription factor 2	MTF2	1.68438	0.000161857	0.00344453	1.8162	1.56697	1.23829	2.07257
ENSG00000106049	3-hydroxyisobutyrate dehydrogenase	HIBADH	-1.96906	0.000163319	0.00347231	-1.40523	-2.13886	-1.5671	-2.89909
ENSG00000224032	EPB41L4A antisense RNA 1	EPB41L4A-AS1	-1.5793	0.000163357	0.00347231	-1.78194	-1.17044	-1.70418	-1.71792
ENSG00000100379	potassium channel tetramerisation domain containing 17	KCTD17	3.15109	0.000163587	0.00347512	1.03471	2.54935	5.71111	3.7668
ENSG00000211935	immunoglobulin heavy variable 1-3	IGHV1-3	8.15136	0.000164071	0.00348333	26.3075	9.07036	9.00003	-1.71429
ENSG00000034510	thymosin beta 10	TMSB10	2.98833	0.000164714	0.00349491	1.65956	2.39015	2.74157	4.30317
ENSG00000116882	hydroxyacid oxidase 2 (long chain)	HAO2	-7.86569	0.000165478	0.0035078	1.42858	-11.8883	-1.4983	-11.3995
ENSG00000258301	cDNA FLJ43739 fis, clone TESTI2015375	AK125727	3.96465	0.000165518	0.0035078	1.33337	3.00274	3.9713	7.23313
ENSG00000244953	cDNA FLJ36047 fis, clone TESTI2017951	AX748080	-3.37568	0.000166098	0.00351801	-2.63999	-2.14006	-2.81244	-4.51151
ENSG00000116133	24-dehydrocholesterol reductase	DHCR24	-4.28195	0.000167593	0.00354756	-2.167	-7.83096	-8.24495	-14.8548
ENSG00000109089	cerebellar degeneration-related protein 2-like	CDR2L	3.61083	0.000168463	0.00356387	1.02749	2.20557	5.41755	5.80852
ENSG00000142892	phosphatidylinositol glycan anchor biosynthesis, class K	PIGK	1.7766	0.000168887	0.00357073	1.97996	2.36769	1.11242	1.7594
ENSG00000204264	proteasome (prosome, macropain) subunit, beta type, 8	PSMB8	1.5308	0.000170012	0.00359092	1.48719	1.40157	1.27801	1.60202
ENSG00000206159	glycogenin 2 pseudogene 1	GYG2P1	-4.65565	0.000170135	0.00359092	-1.66666	-2.77778	-1.54545	-5.68717
ENSG00000166394	cytochrome b5 reductase 2	CYB5R2	-3.18941	0.000170144	0.00359092	-2.11751	-2.49412	-5.091	-6.33072
ENSG00000160161	cartilage intermediate layer protein 2	CILP2	4.77473	0.000170317	0.00359244	1.26315	1.64706	14.343	7.35681
ENSG00000099875	MAP kinase interacting serine/threonine kinase 2	MKNK2	-1.96131	0.000170458	0.0035933	-1.84038	-2.31679	-1.96681	-2.12874
ENSG00000254814	na	RP11-535A19.1	-8.04037	0.000170883	0.00360013	-3.2	-5.59997	-2.09762	-6.89925
ENSG00000130558	olfactomedin 1	OLFM1	2.3012	0.000171423	0.00360934	1.19579	2.40878	2.26459	3.00345
ENSG00000171155	C1GALT1-specific chaperone 1	C1GALT1C1	1.69543	0.000171522	0.00360934	1.46502	1.51988	1.69928	2.10887
ENSG00000068745	inositol hexakisphosphate kinase 2	IP6K2	-1.69543	0.000171839	0.00361389	-1.88694	-1.32889	-1.96988	-2.06011
ENSG00000124104	sorting nexin family member 21	SNX21	-2.33355	0.000172768	0.00363128	-2.64996	-1.85101	-1.7469	-3.43131
ENSG00000134285	FK506 binding protein 11, 19 kDa	FKBP11	2.0348	0.00017376	0.00364999	2.01752	2.54955	1.33741	2.68477
ENSG00000104064	GA binding protein transcription factor, beta subunit 1	GABPB1	1.79163	0.000173903	0.00365083	1.51732	1.61182	1.90648	2.02609
ENSG00000178927	chromosome 17 open reading frame 62	C17orf62	1.84271	0.000174374	0.00365858	1.18076	1.97516	1.78782	1.95338
ENSG00000224397	cDNA FLJ97140	AK307192	3.07697	0.000174584	0.00366083	1.8609	2.16654	4.28092	4.55872
ENSG00000177697	CD151 molecule (Raph blood group)	CD151	-1.64935	0.000175272	0.00367127	-1.94598	-1.44613	-1.81491	-1.81265
ENSG00000230596	glycosylphosphatidylinositol anchor attachment 1 pseudogene 2	GPAA1P2	6.44212	0.000175288	0.00367127	6.74973	8.38866	5.16658	19.1351
ENSG00000135052	golgi membrane protein 1	GOLM1	1.90581	0.000175432	0.00367213	1.55562	2.94805	1.51437	1.54115
ENSG00000174946	G protein-coupled receptor 171	GPR171	4.22446	0.000175781	0.00367697	3.92861	5.55555	2.83278	2.07693
ENSG00000223863	na	AC008074.4	-4.98151	0.000175868	0.00367697	-2.54545	-4	-1.5899	-2.7143
ENSG00000164220	coagulation factor II (thrombin) receptor-like 2	F2RL2	5.01276	0.000177121	0.00370098	8.2394	27.4768	1.81768	3.31236
ENSG00000175416	clathrin, light chain B	CLTB	-1.83859	0.000177442	0.00370553	-1.83643	-2.35741	-1.56157	-2.31257
ENSG00000132535	discs, large homolog 4	DLG4	2.37116	0.000177617	0.00370702	2.09245	3.34666	2.28888	2.32242
ENSG00000176305	na	AC087269.1	-3.10696	0.000177769	0.00370803	-2.04167	-2.53443	-1.24004	-6.32134
ENSG00000266208	Uncharacterized protein	GJD3	2.38343	0.000178112	0.00371301	1.64221	1.67685	2.76272	4.66643
ENSG00000155660	protein disulfide isomerase family A, member 4	PDIA4	2.21962	0.000178943	0.00372816	1.55429	2.07408	2.02399	2.81425
ENSG00000172824	carboxylesterase 4A	CES4A	-3.57558	0.000179202	0.00373138	-2.45726	-4.32905	-2.7736	-7.67395
ENSG00000254109	uncharacterized LOC100128750	LOC100128750	-5.39727	0.000179399	0.0037333	-1.41421	-4.31204	-1.3	-5.64244
ENSG00000132819	RNA binding motif protein 38	RBM38	3.05392	0.00017952	0.00373363	1.35703	2.14209	3.9182	3.93586
ENSG00000175544	cDNA FLJ18241	CABP4	4.03977	0.000181055	0.00376338	2.25001	1.91667	6.43719	3.8748
ENSG00000107130	neuronal calcium sensor 1	NCS1	-2.20148	0.00018161	0.00377271	-1.43256	-2.06228	-2.6758	-3.00703
ENSG00000162458	filamin binding LIM protein 1	FBLIM1	3.39991	0.000182991	0.00379739	2.31606	3.15857	2.32955	6.77288
ENSG00000172992	dephospho-CoA kinase domain containing	DCAKD	-1.67179	0.000183011	0.00379739	-1.85178	-1.37398	-1.5212	-1.77357
ENSG00000186567	carcinoembryonic antigen-related cell adhesion molecule 19	CEACAM19	-2.12415	0.000183205	0.00379922	-1.88026	-1.67356	-2.12576	-2.46251
ENSG00000173275	zinc finger protein 449	ZNF449	1.99765	0.000184018	0.00381387	2.90859	2.55163	1.76614	1.96981
ENSG00000039319	zinc finger, FYVE domain containing 16	ZFYVE16	1.55168	0.000184634	0.00381723	2.00718	1.39271	1.24838	1.39254
ENSG00000171105	insulin receptor	INSR	3.20985	0.000184753	0.00381723	1.80032	1.7148	3.79077	6.26833
ENSG00000035664	death-associated protein kinase 2	DAPK2	-2.60065	0.000184762	0.00381723	-2.01903	-2.79653	-1.37126	-3.65986
ENSG00000105699	lipolysis stimulated lipoprotein receptor	LSR	-2.5957	0.000184794	0.00381723	-1.86682	-2.08617	-3.54145	-3.97521
ENSG00000172795	decapping mRNA 2	DCP2	2.09625	0.0001848	0.00381723	1.94486	1.53906	1.59494	2.71839
ENSG00000172243	C-type lectin domain family 7, member A	CLEC7A	2.79089	0.000184822	0.00381723	4.64018	3.35765	1.95171	2.54328
ENSG00000254772	eukaryotic translation elongation factor 1 gamma	EEF1G	-1.68738	0.000185959	0.0038382	-1.56634	-1.68915	-1.58513	-2.46964
ENSG00000168743	nephronectin	NPNT	3.63803	0.000186052	0.0038382	1.3709	2.3035	3.94654	6.10652
ENSG00000049759	neural precursor cell expressed, developmentally down-regulated 4-like, E3 ubiquitin protein ligase	NEDD4L	-2.33013	0.00018641	0.00384336	-2.73534	-3.49562	1.04395	-2.67623
ENSG00000187116	leukocyte immunoglobulin-like receptor, subfamily A (with TM domain), member 5	LILRA5	2.44594	0.000186911	0.00385147	2.33333	2.21852	2.82488	2.52631
ENSG00000134871	collagen, type IV, alpha 2	COL4A2	3.35078	0.000187654	0.00386454	3.59427	2.60973	3.20361	4.16438
ENSG00000092295	transglutaminase 1	TGM1	-4.44941	0.000189642	0.00390324	-2.49087	-5.05254	-9.76771	-12.933
ENSG00000095713	cartilage acidic protein 1	CRTAC1	4.80524	0.000190177	0.00391199	7.875	3.9375	4	1.88888
ENSG00000049860	hexosaminidase B (beta polypeptide)	HEXB	1.6577	0.000190531	0.00391701	1.25032	2.31938	1.19053	1.71621
ENSG00000124664	SAM pointed domain containing ets transcription factor	SPDEF	-7.03552	0.000190891	0.00392216	-22.2981	-3.4659	-30.9245	-11.3377
ENSG00000123737	exosome component 9	EXOSC9	1.77685	0.000191696	0.00393644	1.57075	1.57336	1.42019	2.2742
ENSG00000083312	transportin 1	TNPO1	1.83979	0.000191831	0.00393694	2.33848	1.69812	1.16781	1.94179
ENSG00000260822	na	GS1-358P8.4	-3.29717	0.000192224	0.00394124	-4.4473	-1.64343	-4.47367	-4.35137
ENSG00000138459	solute carrier family 35, member A5	SLC35A5	1.86045	0.000192261	0.00394124	1.76501	1.51357	1.71566	2.30101
ENSG00000268739	na	CTC-518B2.12	-5.73455	0.000192661	0.00394718	-3.40001	-1.55554	-8.89941	-3.64965
ENSG00000175879	homeobox D8	HOXD8	2.54446	0.000192837	0.00394852	1.17018	2.30667	3.88383	2.98196
ENSG00000135077	hepatitis A virus cellular receptor 2	HAVCR2	2.20933	0.000192993	0.00394944	1.49833	2.64911	5.23083	1.80608
ENSG00000140939	nucleolar protein 3 (apoptosis repressor with CARD domain)	NOL3	-2.31557	0.000193996	0.00396769	-1.65723	-2.97372	-1.88543	-3.4507
ENSG00000142089	interferon induced transmembrane protein 3	IFITM3	2.48469	0.000195388	0.00399388	1.92399	2.85938	2.58829	2.7731
ENSG00000181847	T cell immunoreceptor with Ig and ITIM domains	TIGIT	3.7144	0.000195779	0.00399959	6.55743	5.17432	2.80951	2.03017
ENSG00000100075	solute carrier family 25 (mitochondrial carrier; citrate transporter), member 1	SLC25A1	-2.18495	0.000195963	0.00400105	-3.33418	-2.74466	-1.38082	-2.42366
ENSG00000172987	heparanase 2	HPSE2	-4.62231	0.000198641	0.00405342	-3.05504	-2.54374	-2.64191	-5.00001
ENSG00000187134	aldo-keto reductase family 1, member C1	AKR1C1	-4.22226	0.000198908	0.00405653	-5.29437	-1.98909	-8.94059	-16.8562
ENSG00000159658	EF-hand calcium binding domain 14	EFCAB14	2.74115	0.000199804	0.0040725	1.78361	1.51456	3.18612	4.8383
ENSG00000170054	serpin peptidase inhibitor, clade A (alpha-1 antiproteinase, antitrypsin), member 9	SERPINA9	-6.45083	0.000200071	0.0040756	-3.61476	-3.55554	-4.49889	-9.59997
ENSG00000184584	transmembrane protein 173	TMEM173	2.35379	0.000202003	0.00411262	1.22914	3.02048	1.78803	2.92389
ENSG00000151135	chromosome 12 open reading frame 23	C12orf23	1.79518	0.000202698	0.0041244	1.44679	2.17025	1.51252	1.6931
ENSG00000130595	troponin T type 3 (skeletal, fast)	TNNT3	-2.70633	0.000202894	0.00412458	-2.49876	-1.44357	-3.90911	-2.73254
ENSG00000108821	collagen, type I, alpha 1	COL1A1	3.85451	0.000202937	0.00412458	4.3328	14.6426	-1.0799	2.8296
ENSG00000106683	LIM domain kinase 1	LIMK1	1.71465	0.000203755	0.00413872	1.18047	1.72609	1.99369	1.73795
ENSG00000166947	erythrocyte membrane protein band 4.2	EPB42	-2.80245	0.000203865	0.00413872	-2.19999	-2.43677	-1.18732	-2.7592
ENSG00000155304	heat shock protein 70kDa family, member 13	HSPA13	2.07373	0.000204352	0.00414625	2.16888	1.43333	1.79653	2.74822
ENSG00000169035	kallikrein-related peptidase 7	KLK7	-5.50012	0.000205809	0.0041728	-2.38882	-8.55187	-23.7415	-36.4337
ENSG00000183580	F-box and leucine-rich repeat protein 7	FBXL7	2.57676	0.000205894	0.0041728	1.4625	2.31535	2.02625	3.81407
ENSG00000107099	dedicator of cytokinesis 8	DOCK8	2.69131	0.000207122	0.00419532	2.37342	1.25357	2.60729	3.99878
ENSG00000263873	na	RP11-334E6.12	3.90087	0.00020757	0.00420201	2.40354	7.23343	2.94831	5.5103
ENSG00000166123	glutamic pyruvate transaminase (alanine aminotransferase) 2	GPT2	-4.14833	0.000207936	0.00420702	-1.72185	-8.84444	-8.16595	-10.6977
ENSG00000143297	Fc receptor-like 5	FCRL5	2.78666	0.000208576	0.00421759	3.26149	2.5	1.97201	3.57893
ENSG00000089351	GRAM domain containing 1A	GRAMD1A	2.30887	0.000211162	0.00426745	1.27721	1.86371	2.56824	2.84061
ENSG00000234745	major histocompatibility complex, class I, B	HLA-B	1.92532	0.000211643	0.00427476	1.39959	1.32979	1.79129	2.36821
ENSG00000180767	carbohydrate (chondroitin 4) sulfotransferase 13	CHST13	4.90033	0.000212771	0.00429324	1.74999	5.64244	4.34971	2.75
ENSG00000072609	checkpoint with forkhead and ring finger domains, E3 ubiquitin protein ligase	CHFR	1.71873	0.000212999	0.00429324	1.41496	1.4157	1.66368	2.07873
ENSG00000170369	cystatin SA	CST2	8.72309	0.000213036	0.00429324	4	6.24945	1.39999	2.33333
ENSG00000159231	carbonyl reductase 3	CBR3	-2.26191	0.000213039	0.00429324	-2.44367	-1.67378	-1.66285	-3.43917
ENSG00000173715	chromosome 11 open reading frame 80	C11orf80	-2.30029	0.000213891	0.00430575	-1.53776	-2.04034	-3.58907	-2.55671
ENSG00000188517	collagen, type XXV, alpha 1	COL25A1	-4.48752	0.000213901	0.00430575	-1.39354	-4.60353	-4.24987	-10.2141
ENSG00000164938	tumor protein p53 inducible nuclear protein 1	TP53INP1	1.77238	0.00021547	0.00433489	1.68663	1.96478	1.25545	2.01111
ENSG00000143412	annexin A9	ANXA9	-4.92361	0.000216639	0.00435422	-2.12786	-7.24804	-3.60148	-16.8344
ENSG00000027869	SH2 domain containing 2A	SH2D2A	3.32747	0.000216675	0.00435422	6.75001	3.42081	1.97715	3.30438
ENSG00000170142	ubiquitin-conjugating enzyme E2E 1	UBE2E1	1.77427	0.000216978	0.00435787	1.70405	1.83658	1.23345	2.03031
ENSG00000124786	solute carrier family 35, member B3	SLC35B3	1.61677	0.000217275	0.00436137	1.50282	1.75297	1.2918	1.95531
ENSG00000089220	phosphatidylethanolamine binding protein 1	PEBP1	-2.0559	0.000217425	0.00436194	-1.68611	-1.62822	-2.346	-4.29909
ENSG00000182287	adaptor-related protein complex 1, sigma 2 subunit	AP1S2	1.94928	0.000218403	0.0043791	1.92367	2.27597	1.50507	1.85208
ENSG00000130584	zinc finger and BTB domain containing 46	ZBTB46	2.79117	0.000218823	0.00438505	1.6483	2.67663	2.95586	3.32232
ENSG00000130653	patatin-like phospholipase domain containing 7	PNPLA7	-2.8133	0.000219087	0.00438552	-2.02637	-2.38021	-3.61809	-4.14775
ENSG00000167468	glutathione peroxidase 4	GPX4	-2.08284	0.000219092	0.00438552	-2.47409	-1.97685	-1.3765	-3.9025
ENSG00000115084	solute carrier family 35, member F5	SLC35F5	1.49803	0.000219449	0.00439021	1.68372	1.3268	1.4666	1.43778
ENSG00000185345	parkinson protein 2, E3 ubiquitin protein ligase (parkin)	PARK2	-2.96336	0.000219586	0.0043905	-1.18489	-2.44078	-4.49073	-3.93649
ENSG00000248610	heat shock protein family A (Hsp70) member 8 pseudogene 4	HSPA8P4	5.01452	0.000221092	0.00441769	2.21315	2.99999	3.92793	3.37501
ENSG00000002933	transmembrane protein 176A	TMEM176A	2.31854	0.000221216	0.00441769	2.78524	2.89708	1.67956	2.15441
ENSG00000143149	aldehyde dehydrogenase 9 family, member A1	ALDH9A1	-1.79728	0.000221317	0.00441769	-1.51498	-1.846	-1.70321	-2.59964
ENSG00000113552	glucosamine-6-phosphate deaminase 1	GNPDA1	1.61751	0.000221684	0.00442254	1.47511	1.62679	1.43847	1.73581
ENSG00000101251	sel-1 suppressor of lin-12-like 2	SEL1L2	-7.16236	0.000222603	0.0044384	-3.16668	-2.39999	-2.71058	-2
ENSG00000215769	Rho GTPase activating protein 27 pseudogene	LOC146880	2.09727	0.000222821	0.00444025	1.49133	2.09034	2.23382	3.15642
ENSG00000100341	patatin-like phospholipase domain containing 5	PNPLA5	-9.82362	0.000223208	0.00444509	-1.2	-6.35675	-1.2	-11.8996
ENSG00000136697	interleukin 1 family, member 10 (theta)	IL1F10	-6.03756	0.000223313	0.00444509	-2.64961	-7.08241	-6.69925	-4.14287
ENSG00000121671	cryptochrome 2 (photolyase-like)	CRY2	-2.39073	0.000224475	0.00446267	-2.55623	-2.13025	-1.54559	-3.3773
ENSG00000182580	EPH receptor B3	EPHB3	-3.53096	0.000224481	0.00446267	-3.66367	-1.97003	-7.51134	-5.87036
ENSG00000187091	phospholipase C, delta 1	PLCD1	-1.79717	0.000224571	0.00446267	-2.01365	-1.39523	-2.25712	-1.4996
ENSG00000033170	fucosyltransferase 8 (alpha (1,6) fucosyltransferase)	FUT8	1.7646	0.000227063	0.00450718	1.83547	2.44608	1.4303	1.48046
ENSG00000177202	sperm acrosome associated 4	SPACA4	-7.3278	0.000227504	0.00451343	-3.57145	-2.14286	-1.39999	-4.2
ENSG00000182853	vitelline membrane outer layer 1 homolog (chicken)	VMO1	3.48095	0.000228233	0.00452366	1.77482	4.93897	6.06678	2.83528
ENSG00000197872	family with sequence similarity 49, member A	FAM49A	2.51943	0.000228273	0.00452366	1.57251	1.95571	2.222	3.43183
ENSG00000138315	oncoprotein induced transcript 3	OIT3	5.75583	0.000228566	0.00452695	1.85715	1.55554	7.11109	8.84983
ENSG00000097096	synapse defective 1, Rho GTPase, homolog 2	SYDE2	-4.64164	0.000228919	0.00453144	-1.91667	-4.64372	-2.65101	-8
ENSG00000168539	cholinergic receptor, muscarinic 1	CHRM1	-7.02466	0.000230173	0.00455373	-6.8854	-4.14287	-9.29948	-14.6997
ENSG00000241360	pyridoxal (pyridoxine, vitamin B6) phosphatase	PDXP	6.06343	0.000231508	0.0045776	1.11111	2.78107	12.8452	10.0244
ENSG00000164244	proline-rich coiled-coil 1	PRRC1	1.37448	0.000231773	0.00458031	1.37949	1.55322	1.08282	1.23972
ENSG00000139998	RAB15, member RAS oncogene family	RAB15	2.07803	0.000232074	0.00458372	2.7027	1.58616	2.2141	2.61058
ENSG00000118922	Kruppel-like factor 12	KLF12	1.73102	0.00023269	0.00458925	1.94878	1.98078	1.42618	1.81746
ENSG00000184905	transcription elongation factor A (SII)-like 2	TCEAL2	-5.25154	0.000232756	0.00458925	-2.5	-1.83333	-6.66669	-4.39999
ENSG00000147065	moesin	MSN	1.94113	0.000232791	0.00458925	1.78065	1.58821	2.17422	2.06953
ENSG00000129437	kallikrein-related peptidase 14	KLK14	-5.37486	0.000232868	0.00458925	-1.7693	-15.0207	-4.30117	-7.82304
ENSG00000165495	PBX/knotted 1 homeobox 2	PKNOX2	-5.03148	0.000233055	0.0045904	-1.09981	-5.46867	-5.21382	-9.04983
ENSG00000105499	phospholipase A2, group IVC (cytosolic, calcium-independent)	PLA2G4C	3.5991	0.000233442	0.00459548	1.55887	2.42167	4.80365	4.02182
ENSG00000226268	na	RP11-61N20.3	-2.67717	0.000233909	0.00460214	-2.56038	-3.10669	1.01212	-2.57769
ENSG00000198835	gap junction protein, gamma 2, 47kDa	GJC2	3.54186	0.000234169	0.00460472	1.55	2.22905	4.55102	8.79638
ENSG00000261685	na	RP11-401P9.4	-4.10046	0.000235509	0.00462853	-2.55962	-1.92483	-6.11652	-3.64965
ENSG00000169174	proprotein convertase subtilisin/kexin type 9	PCSK9	-6.80729	0.000237621	0.00466746	-2.54132	-2.49959	-15.8996	-4
ENSG00000172840	pyruvate dehyrogenase phosphatase catalytic subunit 2	PDP2	-3.07987	0.000238212	0.00467649	-1.53342	-4.12467	-1.48131	-2.83813
ENSG00000123243	inter-alpha-trypsin inhibitor heavy chain family, member 5	ITIH5	-3.52557	0.00023876	0.00468273	-4.34095	-1.90633	-5.00802	-11.199
ENSG00000261857	melanoma inhibitory activity	MIA	-4.70024	0.000238792	0.00468273	-2.65148	-2.76146	-15.6414	-7.04154
ENSG00000125851	proprotein convertase subtilisin/kexin type 2	PCSK2	-4.56918	0.000239454	0.00469314	-3.26753	-2.94323	-7.30731	-15.088
ENSG00000169291	Src homology 2 domain containing E	SHE	2.4411	0.000240189	0.00470496	1.72719	2.24299	2.10601	2.85415
ENSG00000176720	BCL2-related ovarian killer	BOK	-2.8949	0.000240743	0.00471323	-3.95114	-7.17277	-1.64894	-3.1082
ENSG00000243063	immunoglobulin kappa variable 3-7 (non-functional)	IGKV3-7	8.57456	0.000241154	0.00471868	4.09877	5.29904	1.39999	7.06221
ENSG00000221972	chromosome 3 open reading frame 36	C3orf36	7.68648	0.000241336	0.00471967	2	3.2	4.39999	2.14286
ENSG00000175899	alpha-2-macroglobulin	A2M	2.34062	0.000241798	0.00472407	2.43817	3.01592	1.42464	3.03543
ENSG00000184005	ST6 (alpha-N-acetyl-neuraminyl-2,3-beta-galactosyl-1, 3)-N-acetylgalactosaminide alpha-2,6-sialyltransferase 3	ST6GALNAC3	2.81753	0.000241826	0.00472407	3.857	2.21922	5.13936	2.7394
ENSG00000165799	ribonuclease, RNase A family, 7	RNASE7	-6.30329	0.000243179	0.00474791	-4.80884	-5.54486	-1.50001	-9.59944
ENSG00000161016	ribosomal protein L8	RPL8	-1.60083	0.000244335	0.00476787	-1.81932	-1.62642	-1.19119	-2.07412
ENSG00000173376	neuron-derived neurotrophic factor	NDNF	-4.12928	0.000247479	0.00482658	-3.73332	-4.32347	-2.7143	-1.47074
ENSG00000082074	FYN binding protein	FYB	4.1315	0.000248598	0.00484369	14.167	2.46981	3.07883	2.46292
ENSG00000169862	catenin (cadherin-associated protein), delta 2	CTNND2	-4.65815	0.000248627	0.00484369	-1.23077	-3.19206	-4.14287	-5.35668
ENSG00000223648	immunoglobulin heavy variable 3-64	IGHV3-64	6.52366	0.00025047	0.00487693	5.19999	1.28572	5.74939	5.77484
ENSG00000211772	TCR Cbeta1 chain cDNA	TCRVB	2.70964	0.000250817	0.00488103	5.49813	3.0357	1.36724	1.66488
ENSG00000178814	5-oxoprolinase (ATP-hydrolysing)	OPLAH	-3.39824	0.000251478	0.00489121	-2.21384	-2.75838	-4.46426	-8.37152
ENSG00000112715	vascular endothelial growth factor A	VEGFA	-3.35189	0.000251691	0.00489269	-2.34857	-4.14333	-4.91878	-4.42013
ENSG00000101190	transcription factor-like 5 (basic helix-loop-helix)	TCFL5	3.3273	0.00025212	0.00489837	1.83448	1.50063	4.54588	4.82952
ENSG00000158270	collectin sub-family member 12	COLEC12	2.48341	0.000252902	0.00491089	1.14742	2.53538	2.75603	3.0012
ENSG00000156795	WDYHV motif containing 1	WDYHV1	1.80792	0.000253515	0.00492012	1.87656	1.40268	2.40589	2.34266
ENSG00000026751	SLAM family member 7	SLAMF7	2.83625	0.000255274	0.00495157	5.92564	2.17154	2.57348	2.99217
ENSG00000165912	protein kinase C and casein kinase substrate in neurons 3	PACSIN3	-2.30529	0.000255522	0.00495368	-1.52923	-3.04772	-2.44123	-2.80047
ENSG00000169410	protein tyrosine phosphatase, non-receptor type 9	PTPN9	1.55899	0.00025771	0.00499269	1.35018	1.72056	1.24155	1.82656
ENSG00000229051	cDNA clone IMAGE:5167131	BC041441	7.82245	0.000257814	0.00499269	1.8	2.79999	4.2492	3.39999
ENSG00000273297	na	RP11-38M8.1	4.16487	0.000258068	0.0049949	2.125	1.77777	5.21382	4.34971
ENSG00000005513	SRY (sex determining region Y)-box 8	SOX8	-3.65932	0.000258633	0.00500313	-6.34306	-1.87027	-2.52671	-5.83325
ENSG00000135631	RAB11 family interacting protein 5 (class I)	RAB11FIP5	2.12003	0.000259353	0.00501434	1.27172	1.96082	1.79664	2.97455
ENSG00000204539	corneodesmosin	CDSN	-6.6044	0.000260104	0.00502608	-5.03824	-11.7464	-61.2076	-57.1155
ENSG00000178078	signal transducing adaptor family member 2	STAP2	-2.0483	0.000260242	0.00502608	-1.57025	-2.87265	-2.37863	-1.75263
ENSG00000184678	histone cluster 2, H2be	HIST2H2BE	-2.93311	0.000260483	0.00502802	-1.39771	-3.15087	-4.8318	-2.50905
ENSG00000054938	chordin-like 2	CHRDL2	7.17471	0.00026117	0.00503706	11.8996	31.5297	4.37878	8.49975
ENSG00000131943	chromosome 19 open reading frame 12	C19orf12	-2.08013	0.000261233	0.00503706	-1.59728	-2.40536	-1.35475	-2.71758
ENSG00000197183	chromosome 20 open reading frame 112	C20orf112	2.32563	0.000261885	0.00504691	1.50641	1.88692	2.86823	2.59933
ENSG00000178718	ribonuclease P/MRP 25kDa subunit	RPP25	4.06424	0.000262733	0.00506051	1.10886	1.60313	5.10362	11.0425
ENSG00000154114	tubulin folding cofactor E-like	TBCEL	1.5222	0.000262974	0.00506242	1.73096	1.49545	1.34835	1.5102
ENSG00000162747	Fc fragment of IgG, low affinity IIIb, receptor (CD16b)	FCGR3B	6.43814	0.000263151	0.00506311	9.56232	1.375	3.92793	3.08222
ENSG00000020181	G protein-coupled receptor 124	GPR124	1.94648	0.000263778	0.00507133	1.10591	2.52883	1.99358	1.85871
ENSG00000231609	uncharacterized LOC100132215	LOC100132215	-2.35642	0.000263863	0.00507133	-1.6	-2.02484	-1.56236	-1.9735
ENSG00000184730	apolipoprotein B receptor	APOBR	2.05467	0.000264925	0.00508902	1.93671	2.21619	3.56853	1.84616
ENSG00000198643	family with sequence similarity 3, member D	FAM3D	-5.19243	0.000265973	0.0051064	-4.42292	-1.77074	-11.0712	-9.57147
ENSG00000185201	interferon induced transmembrane protein 2	IFITM2	2.49773	0.000266459	0.00511298	1.487	2.34681	3.0857	2.78119
ENSG00000183778	UDP-Gal:betaGlcNAc beta 1,3-galactosyltransferase, polypeptide 5	B3GALT5	-4.27831	0.000266797	0.00511672	-3.47403	-2.845	-6.18691	-5.63537
ENSG00000128052	kinase insert domain receptor (a type III receptor tyrosine kinase)	KDR	2.73651	0.00026711	0.00511755	1.90932	1.56743	3.81981	3.77768
ENSG00000114423	Cbl proto-oncogene, E3 ubiquitin protein ligase B	CBLB	2.05538	0.00026727	0.00511755	1.99358	1.81694	2.13458	2.00369
ENSG00000126861	oligodendrocyte myelin glycoprotein	OMG	5.69991	0.00026727	0.00511755	4.49889	5.07093	1.3	6.00003
ENSG00000123364	homeobox C13	HOXC13	-6.5275	0.000268237	0.0051333	-1.84803	-2.88328	-64.0879	-7.44984
ENSG00000184160	adrenoceptor alpha 2C	ADRA2C	-2.47495	0.000269496	0.00515464	-1.57757	-1.86529	-4.03279	-1.92219
ENSG00000178934	lectin, galactoside-binding, soluble, 7B	LGALS7B	-4.09412	0.000270991	0.00517404	-1.84715	-7.29749	-8.61111	-23.8284
ENSG00000147459	dedicator of cytokinesis 5	DOCK5	2.3787	0.000271021	0.00517404	1.3458	1.64237	2.8844	3.64079
ENSG00000157087	ATPase, Ca++ transporting, plasma membrane 2	ATP2B2	-6.07383	0.000271121	0.00517404	-4	-2.11111	-3.39999	-2.6
ENSG00000172830	slingshot protein phosphatase 3	SSH3	-1.94963	0.000271255	0.00517404	-1.50758	-1.61148	-2.62874	-2.23774
ENSG00000100146	SRY (sex determining region Y)-box 10	SOX10	-4.53852	0.000271378	0.00517404	-5.00417	-2.80716	-15.0573	-7.34107
ENSG00000124102	peptidase inhibitor 3, skin-derived	PI3	-6.52733	0.00027138	0.00517404	-5.86638	-8.04532	-5.91607	-12.9284
ENSG00000033867	solute carrier family 4, sodium bicarbonate cotransporter, member 7	SLC4A7	2.17499	0.000271682	0.00517703	1.97055	1.68602	1.41521	3.41648
ENSG00000185787	mortality factor 4 like 1	MORF4L1	1.40001	0.000272025	0.0051808	1.40347	1.52944	1.20966	1.75832
ENSG00000164434	fatty acid binding protein 7, brain	FABP7	-7.11508	0.000272479	0.0051841	-2.1652	-15.1272	-42.9436	-42.3344
ENSG00000240654	C1q and tumor necrosis factor related protein 9	C1QTNF9	-5.09555	0.000272488	0.0051841	-3.38841	-1.87082	-3.34963	-1.71429
ENSG00000168427	kelch-like family member 30	KLHL30	-3.42848	0.000272674	0.00518487	-2.17831	-1.96397	-3.3044	-2.41667
ENSG00000135111	T-box 3	TBX3	-3.33857	0.00027401	0.0052075	-2.79053	-2.49255	-4.56252	-6.29589
ENSG00000175489	leucine rich repeat containing 25	LRRC25	2.27995	0.000275054	0.00522455	2.22211	1.84352	4.51464	2.05449
ENSG00000242076	immunoglobulin kappa variable 1-33	IGKV1-33	4.79558	0.000275597	0.00523209	5.21667	1.7901	18.1834	5.12197
ENSG00000141179	phosphatidylcholine transfer protein	PCTP	2.70807	0.000276259	0.00524188	1.5699	1.82288	2.78869	4.0326
ENSG00000178177	ligand dependent nuclear receptor corepressor-like	LCORL	1.6537	0.000276581	0.00524435	1.88817	1.59961	2.02528	1.71712
ENSG00000186510	chloride channel, voltage-sensitive Ka	CLCNKA	-4.7365	0.000276683	0.00524435	-4.89999	-2.24973	-3.16668	-2.5
ENSG00000205302	sorting nexin 2	SNX2	1.94246	0.000278035	0.00526642	1.54398	1.55833	1.66518	2.4782
ENSG00000176171	BCL2/adenovirus E1B 19kDa interacting protein 3	BNIP3	-2.00433	0.000278142	0.00526642	-2.44425	-2.39177	-1.37006	-1.67574
ENSG00000131095	glial fibrillary acidic protein	GFAP	-4.64923	0.000279076	0.0052813	-2.08334	-2.20071	-2.19999	-9.85715
ENSG00000215187	family with sequence similarity 166, member B	FAM166B	-4.26484	0.000281156	0.00531784	-2.99999	-2.44443	-1.45455	-4.2
ENSG00000175130	MARCKS-like 1	MARCKSL1	4.38458	0.000281847	0.0053281	1.18758	2.97387	4.94304	11.0428
ENSG00000181652	autophagy related 9B	ATG9B	-3.12584	0.000283481	0.00535613	-2.18133	-2.56954	-4.5438	-1.75618
ENSG00000139433	glycolipid transfer protein	GLTP	-1.97489	0.000283957	0.00536231	-1.29999	-2.37088	-1.99585	-3.26823
ENSG00000129925	transmembrane protein 8A	TMEM8A	2.69661	0.000284425	0.00536668	1.38332	1.96789	2.69204	3.77959
ENSG00000148700	adducin 3 (gamma)	ADD3	2.28543	0.000284489	0.00536668	1.54489	1.74957	2.24289	3.55858
ENSG00000124593	prickle homolog 4	PRICKLE4	2.75704	0.000285553	0.0053839	1.48013	3.08444	2.24945	4.75129
ENSG00000076662	intercellular adhesion molecule 3	ICAM3	1.65261	0.000285957	0.00538749	1.702	1.69961	1.72901	1.55946
ENSG00000177359	cDNA cloneDKFZp434C0631	DKFZp434C0631	4.65582	0.000286045	0.00538749	1.66673	2.84806	19.5415	2.11124
ENSG00000167754	kallikrein-related peptidase 5	KLK5	-6.44931	0.000286956	0.00540179	-3.20875	-12.0829	-47.5977	-79.6212
ENSG00000101004	ninein-like	NINL	3.2474	0.00028722	0.00540392	1.20823	3.2441	2.44089	7.13039
ENSG00000160349	lipocalin 1	LCN1	9.98444	0.000287786	0.00541172	1.6	1.2	12.2	4.09877
ENSG00000148346	lipocalin 2	LCN2	-5.04523	0.000289853	0.00544771	-4.22872	-1.82483	-12.0712	-4.43705
ENSG00000168490	phytanoyl-CoA 2-hydroxylase interacting protein	PHYHIP	-4.05721	0.000291756	0.00547818	-2.91182	-4.53842	-2.79098	-12.3484
ENSG00000167191	G protein-coupled receptor, family C, group 5, member B	GPRC5B	3.09819	0.000291925	0.00547818	1.05923	2.06765	3.25243	5.8016
ENSG00000137936	breast cancer anti-estrogen resistance 3	BCAR3	-2.30731	0.000291935	0.00547818	-2.88328	-1.83312	-1.33831	-3.31422
ENSG00000068784	S1 RNA binding domain 1	SRBD1	1.60569	0.000294316	0.00551996	1.63958	1.40982	1.86169	1.79573
ENSG00000152784	PR domain containing 8	PRDM8	4.33117	0.000294475	0.00552005	-1.29284	1.78768	9.66453	10.1416
ENSG00000223485	long intergenic non-protein coding RNA 1615	LINC01615	3.5848	0.000296973	0.00556396	3.8	3.33334	2.96128	5.33331
ENSG00000002726	amiloride binding protein 1 (amine oxidase (copper-containing))	ABP1	-3.55294	0.000297359	0.00556826	-4.58315	-1.81471	-3.10913	-5.00174
ENSG00000145428	ring finger protein 175	RNF175	4.28627	0.000297655	0.0055709	1.38204	2.11503	6.24499	7.90908
ENSG00000204116	cysteine-rich hydrophobic domain 1	CHIC1	1.98554	0.000299117	0.00559531	1.35504	2.26159	1.73561	3.69253
ENSG00000204850	Uncharacterized protein	BC132841	9.78593	0.000300177	0.00561222	1.69705	4.39999	1.2	6.59997
ENSG00000228639	na	AC005152.3	-6.43345	0.000300389	0.00561324	-6.39964	-2.22222	-11.4996	-1.39999
ENSG00000065308	translocation associated membrane protein 2	TRAM2	2.00239	0.000301783	0.00563412	1.52047	2.31991	1.70715	1.92
ENSG00000101331	cerebral cavernous malformation 2-like	CCM2L	3.48776	0.000301822	0.00563412	1.18553	2.21339	4.48647	5.58536
ENSG00000136514	receptor (chemosensory) transporter protein 4	RTP4	2.77453	0.00030397	0.00567125	3.34466	4.56207	1.76145	4.22705
ENSG00000099812	mitotic spindle positioning	MISP	-5.06768	0.000304987	0.00568725	-9.83313	-2.40604	-2.66667	-2.22005
ENSG00000132837	dimethylglycine dehydrogenase	DMGDH	-3.24514	0.000306254	0.00570101	-2.64946	-2.47964	-1.06351	-6.76594
ENSG00000141449	growth regulation by estrogen in breast cancer-like	GREB1L	-5.37594	0.000306309	0.00570101	-3.9375	-3.91977	-3.21351	-11.0712
ENSG00000099331	myosin IXB	MYO9B	2.10838	0.000306356	0.00570101	1.28767	1.96035	2.02595	2.5322
ENSG00000161395	post-GPI attachment to proteins 3	PGAP3	-1.61622	0.000306363	0.00570101	-1.78148	-1.31854	-1.64261	-1.67522
ENSG00000198478	SH3 domain binding glutamic acid-rich protein like 2	SH3BGRL2	-2.26312	0.000306653	0.00570342	-2.4998	-1.63009	-3.87211	-1.94921
ENSG00000083845	ribosomal protein S5	RPS5	-1.6174	0.000309506	0.0057535	-1.27562	-1.6027	-1.64947	-2.65001
ENSG00000270173	na	RP11-382B18.4	7.40508	0.000311693	0.00578814	1.39999	2.49799	6.24945	14.9986
ENSG00000213366	glutathione S-transferase mu 2 (muscle)	GSTM2	-2.30353	0.000311694	0.00578814	-1.70868	-1.89011	-3.10039	-3.40249
ENSG00000187486	potassium inwardly-rectifying channel, subfamily J, member 11	KCNJ11	-3.95748	0.000313224	0.00581352	-2.94629	-3.42858	-2.00347	-1.35185
ENSG00000136099	protocadherin 8	PCDH8	-9.12427	0.000313519	0.00581598	-1.39999	-1.50001	-6.69925	-2
ENSG00000168067	mitogen-activated protein kinase kinase kinase kinase 2	MAP4K2	3.43436	0.00031387	0.00581948	1.13037	1.72808	5.32201	5.58617
ENSG00000196126	major histocompatibility complex, class II, DR beta 1	HLA-DRB1	1.856	0.000314585	0.0058297	2.45071	2.17981	1.83592	1.16829
ENSG00000260517	na	RP11-426C22.5	3.4953	0.000314937	0.0058332	2.14941	3.94403	3.77245	2.18182
ENSG00000147119	carbohydrate (N-acetylglucosamine 6-O) sulfotransferase 7	CHST7	3.68265	0.000316513	0.00585935	-1.03922	1.97288	5.96288	7.47348
ENSG00000116990	v-myc myelocytomatosis viral oncogene homolog 1, lung carcinoma derived (avian)	MYCL1	-3.52412	0.000317863	0.00588128	-2.29027	-3.79079	-4.2662	-7.16402
ENSG00000154655	l(3)mbt-like 4	L3MBTL4	-3.33697	0.000318828	0.0058949	-2.07626	-3.47639	-4.58315	-4.56923
ENSG00000196411	EPH receptor B4	EPHB4	2.42079	0.000318929	0.0058949	1.15048	2.40226	2.16385	4.10553
ENSG00000204131	NHS-like 2	NHSL2	3.35662	0.000321171	0.00593326	2.99999	3.42858	1.42478	7.64984
ENSG00000165338	HECT domain containing E3 ubiquitin protein ligase 2	HECTD2	1.76173	0.000321987	0.00594307	2.5206	1.94128	1.26329	1.92123
ENSG00000141429	UDP-N-acetyl-alpha-D-galactosamine:polypeptide N-acetylgalactosaminyltransferase 1 (GalNAc-T1)	GALNT1	1.66573	0.000322034	0.00594307	1.60052	1.42208	1.82061	1.54585
ENSG00000160185	ubiquitin associated and SH3 domain containing A	UBASH3A	3.5769	0.000322205	0.00594315	5.16669	3.91668	2.59052	1.85271
ENSG00000100307	chromobox homolog 7	CBX7	-2.1922	0.000322803	0.00595111	-1.83123	-1.58635	-2.39404	-3.95948
ENSG00000105131	epoxide hydrolase 3	EPHX3	-3.79458	0.000322986	0.00595141	-2.14905	-4.64871	-3.37625	-13.492
ENSG00000230006	ankyrin repeat domain 36B pseudogene 2	ANKRD36BP2	3.46159	0.000325263	0.00599028	2.20569	4.22872	2.11805	5.66651
ENSG00000124172	ATP synthase, H+ transporting, mitochondrial F1 complex, epsilon subunit	ATP5E	2.68358	0.000325845	0.0059979	1.79788	2.0195	2.58005	4.20382
ENSG00000140367	ubiquitin-conjugating enzyme E2Q family member 2	UBE2Q2	1.47819	0.000326276	0.00600273	1.86224	1.34089	1.18891	1.29134
ENSG00000196774	ankyrin repeat domain 20 family, member A3	ANKRD20A3	-9.56546	0.000326715	0.00600771	-1.8	-1.2	-2.99999	-3.60001
ENSG00000165300	SLIT and NTRK-like family, member 5	SLITRK5	-6.36176	0.000327156	0.00601273	-4	-2.33333	-1.16666	-2.42857
ENSG00000205209	cDNA FLJ36176 fis, clone TESTI2026491	AX748165	-6.66465	0.000328048	0.00602602	-6.69999	-2.28572	-1.42858	-4.39999
ENSG00000156973	phosphodiesterase 6D, cGMP-specific, rod, delta	PDE6D	2.18895	0.00033	0.00605876	1.5983	1.4493	2.52736	3.20488
ENSG00000154556	sorbin and SH3 domain containing 2	SORBS2	-3.19351	0.000330187	0.00605908	-1.7302	-1.78168	-10.2486	-4.17828
ENSG00000121335	proline-rich protein BstNI subfamily 2	PRB2	-6.58663	0.000332364	0.0060959	-4.2	-2.88436	-7.29931	-3.64217
ENSG00000172828	carboxylesterase 3	CES3	-3.34293	0.000335534	0.00615089	-3.73275	-1.45986	-2.48599	-2.95804
ENSG00000130005	guanidinoacetate N-methyltransferase	GAMT	-2.29913	0.000336398	0.00616355	-2.54203	-2.0005	-1.43386	-3.73679
ENSG00000148484	Ras suppressor protein 1	RSU1	2.13166	0.000336743	0.00616671	1.71683	1.74922	2.03172	2.53627
ENSG00000134398	endoplasmic reticulum to nucleus signaling 2	ERN2	-4.93073	0.000338188	0.00619	-3.33334	-2.125	-4.06544	-2.42857
ENSG00000112186	CAP, adenylate cyclase-associated protein, 2 (yeast)	CAP2	-3.24619	0.000338704	0.00619628	-1.88219	-2.59546	-4.13163	-6.52867
ENSG00000181026	apoptosis enhancing nuclease	AEN	1.99246	0.000339178	0.00620088	1.47867	1.41261	2.91487	2.13899
ENSG00000148341	SH3-domain GRB2-like endophilin B2	SH3GLB2	-2.04003	0.000339303	0.00620088	-1.47591	-2.0213	-2.82376	-2.96465
ENSG00000147168	interleukin 2 receptor, gamma	IL2RG	2.05422	0.000340403	0.00621779	2.7124	2.40996	1.79965	1.6314
ENSG00000224652	long intergenic non-protein coding RNA 885	LINC00885	-4.08997	0.000340621	0.0062186	-2.06249	-2.77235	-2.54951	-5.09902
ENSG00000177600	ribosomal protein, large, P2	RPLP2	-1.68651	0.000340801	0.00621871	-1.56689	-1.84395	-1.20464	-2.4977
ENSG00000185985	SLIT and NTRK-like family, member 2	SLITRK2	-3.13743	0.000342108	0.00623937	-1.94385	-1.36247	-6.66946	-2.44443
ENSG00000254802	hCG1816373-like	LOC100130298	5.50171	0.000342766	0.00624818	1.14834	1.59026	11.5441	11.4998
ENSG00000103034	NDRG family member 4	NDRG4	-3.76485	0.000347462	0.00632769	-1.46506	-4.49132	-2.20961	-18.1455
ENSG00000106868	sushi domain containing 1	SUSD1	2.64893	0.000347499	0.00632769	1.81511	1.46886	4.83424	3.93971
ENSG00000177646	acyl-CoA dehydrogenase family, member 9	ACAD9	-1.76231	0.00034766	0.00632769	-1.76776	-2.06278	-1.20596	-2.22485
ENSG00000198400	neurotrophic tyrosine kinase, receptor, type 1	NTRK1	7.262	0.000348779	0.00633963	2.39999	10.8334	1.625	3.66667
ENSG00000185100	adenylosuccinate synthase like 1	ADSSL1	-2.7935	0.000348825	0.00633963	-2.64041	-2.13766	-1.625	-4.39539
ENSG00000171115	GTPase, IMAP family member 8	GIMAP8	2.55656	0.000348884	0.00633963	2.08824	3.04398	1.68665	3.78688
ENSG00000151490	protein tyrosine phosphatase, receptor type, O	PTPRO	2.59235	0.000349026	0.00633963	1.51724	2.55	5.03562	2.58318
ENSG00000175866	BAI1-associated protein 2	BAIAP2	-2.56642	0.000350415	0.00636163	-2.65428	-2.18577	-1.99383	-3.72443
ENSG00000063180	carbonic anhydrase XI	CA11	-1.80197	0.000353039	0.006406	-1.7756	-1.39014	-1.85239	-1.85737
ENSG00000051825	M-phase phosphoprotein 9	MPHOSPH9	1.6362	0.000355168	0.00644137	2.02816	1.61924	1.69442	1.8535
ENSG00000184828	zinc finger and BTB domain containing 7C	ZBTB7C	-3.2844	0.000355952	0.00645231	-2.23851	-3.42518	-2.57837	-10.2341
ENSG00000089327	FXYD domain containing ion transport regulator 5	FXYD5	2.79488	0.000356971	0.00646749	1.20199	2.88978	3.31016	3.41222
ENSG00000100151	protein interacting with PRKCA 1	PICK1	-1.88594	0.000358275	0.00648782	-1.7536	-1.35948	-2.57077	-1.82444
ENSG00000213694	sphingosine-1-phosphate receptor 3	S1PR3	2.50819	0.000361951	0.00655108	1.98984	1.83168	3.9762	2.25438
ENSG00000256694	na	RP11-598F7.5	6.84171	0.000362198	0.00655222	1.50001	3.33334	12.3232	7.87489
ENSG00000139835	growth hormone regulated TBC protein 1	GRTP1	-3.99823	0.000362527	0.0065542	-2.61482	-3.16323	-7.84786	-10.0478
ENSG00000052344	protease, serine, 8	PRSS8	-5.28533	0.000362674	0.0065542	-3.08832	-7.28379	-23.2952	-24.5114
ENSG00000055813	coiled-coil domain containing 85A	CCDC85A	-2.8375	0.000363032	0.00655734	-1.5122	-3.87912	-2.60092	-2.01425
ENSG00000174125	toll-like receptor 1	TLR1	2.5203	0.000363675	0.00656564	1.70193	1.40125	7.57922	3.30488
ENSG00000119771	kelch-like family member 29	KLHL29	-1.73162	0.000364214	0.00657204	-1.85269	-1.63932	-1.38914	-1.72316
ENSG00000270547	uncharacterized LOC401492	FLJ41200	3.76611	0.00036493	0.00658164	2.45472	7.76766	1.19567	9.94547
ENSG00000183317	EPH receptor A10	EPHA10	-4.52739	0.000365208	0.00658219	-1.92308	-1.66666	-5.53902	-2.5
ENSG00000082153	basic leucine zipper and W2 domains 1	BZW1	1.46042	0.000365329	0.00658219	1.73821	1.44563	1.0568	1.499
ENSG00000112290	WAS protein family, member 1	WASF1	2.85692	0.000366138	0.00659343	1.74997	2.58587	2.72112	6.01573
ENSG00000116337	adenosine monophosphate deaminase 2	AMPD2	1.49599	0.000366828	0.00660253	1.17056	1.56133	1.46144	1.60639
ENSG00000203867	RNA binding motif protein 20	RBM20	-3.52145	0.000368439	0.00662819	-2	-2.51999	-3.62294	-6.125
ENSG00000011198	abhydrolase domain containing 5	ABHD5	-3.3778	0.000368736	0.00662949	-1.38886	-5.93131	-1.43718	-5.75366
ENSG00000088832	FK506 binding protein 1A, 12kDa	FKBP1A	2.89157	0.000368883	0.00662949	1.7163	2.41346	2.81708	4.85779
ENSG00000171954	cytochrome P450, family 4, subfamily F, polypeptide 22	CYP4F22	-4.73722	0.000369188	0.00663164	-2.52687	-6.38187	-11.6619	-11.0519
ENSG00000183695	MAS-related GPR, member X2	MRGPRX2	-5.28283	0.000369543	0.00663468	-1.71429	-3.67423	-1.42858	-3.00002
ENSG00000224940	proline-rich transmembrane protein 4	PRRT4	-6.24328	0.000371538	0.00666714	-22.3991	-11.1873	-1.1299	-10.9373
ENSG00000130545	crumbs homolog 3	CRB3	-4.37343	0.000372988	0.00668981	-3.03486	-3.43488	-9.14986	-7.46639
ENSG00000185950	insulin receptor substrate 2	IRS2	-3.94541	0.000373842	0.00670176	-2.40354	-4.3328	-2.46437	-11.2571
ENSG00000154783	FYVE, RhoGEF and PH domain containing 5	FGD5	2.29318	0.000374548	0.00671105	1.23631	2.20138	2.15554	3.02824
ENSG00000165694	FERM domain containing 7	FRMD7	-7.39839	0.000374795	0.0067121	-3.39999	-1.71429	-2.09762	-2
ENSG00000147606	solute carrier family 26, member 7	SLC26A7	-3.5258	0.000375112	0.00671441	-5.06703	-1.26315	-1.48633	-2.96407
ENSG00000232274	na	RP11-782C8.2	3.93175	0.000375778	0.00672296	-1.02151	2.34783	5.66698	11.1206
ENSG00000205890	uncharacterized LOC100128770	LOC100128770	-3.6756	0.000382467	0.00683922	-1.92308	-3.34077	-1.39999	-2.39999
ENSG00000101443	WAP four-disulfide core domain 2	WFDC2	-3.38913	0.000382716	0.00684023	-1.66693	-1.74334	-4.44971	-3.29142
ENSG00000112249	activating signal cointegrator 1 complex subunit 3	ASCC3	1.73507	0.000383017	0.00684174	2.16615	1.3865	1.28272	1.90076
ENSG00000117862	thioredoxin domain containing 12 (endoplasmic reticulum)	TXNDC12	1.68995	0.000383366	0.00684174	1.36942	1.56873	1.52516	1.78131
ENSG00000169047	insulin receptor substrate 1	IRS1	-3.27887	0.000383375	0.00684174	-4.0331	-1.75463	-3.91174	-6.01686
ENSG00000148288	globoside alpha-1,3-N-acetylgalactosaminyltransferase 1	GBGT1	2.71874	0.000385237	0.00687154	1.30091	2.58761	5.83495	2.76422
ENSG00000273170	family with sequence similarity 95, member C	FAM95C	-4.9822	0.000386175	0.00688483	-5.33334	-1.66666	-1.23604	-3.2
ENSG00000181631	purinergic receptor P2Y, G-protein coupled, 13	P2RY13	2.57212	0.000386992	0.00689273	2.03846	2.11891	3.49999	3.10695
ENSG00000065485	protein disulfide isomerase family A, member 5	PDIA5	3.04083	0.000387005	0.00689273	1.07278	3.20059	2.15762	6.1205
ENSG00000099968	BCL2-like 13 (apoptosis facilitator)	BCL2L13	-1.80728	0.000388194	0.00690957	-1.51011	-1.92409	-1.39734	-2.5377
ENSG00000089057	solute carrier family 23 (nucleobase transporters), member 2	SLC23A2	1.69963	0.000388337	0.00690957	1.21585	1.76038	1.6138	1.85007
[truncated: 1,592 more rows]
