# Supplementary material for: RNA-Seq of Kaposi’s sarcoma reveals alterations in glucose and lipid metabolism
Source: PLoS Pathog. 2018 Jan 19;14(1):e1006844. doi: 10.1371/journal.ppat.1006844 (PMC5792027; doi:10.1371/journal.ppat.1006844)
Supplement: S3 Table — (XLSX) [file ppat.1006844.s003.XLSX]

## Sheet: Sheet1
																		g	glucose metabolism disorder
						gene				effect of gene change on function								f	fatty acid metabolism
						specific to				major functions				subfunctions				s	synthesis of lipid
						g	f	s	c	g	f	s	c	m	q	t	functions->	c	concentration of lipid
										26	12	20	21	3	0	2	Increase	m	metabolism of triacylglycerol
			Lesion/control							13	25	32	44	12	12	10	Decrease	q	quantity of protein lipid compex
Gene	Description	Symbol	fold	pv	FDR	64	6	6	23	76	17	13	17	6	1	4	Affect	t	storage of lipid
ENSG00000198848	carboxylesterase 1	CES1	-8.20644	1.9317e-31	6.89808e-27	0	0	0	0		Decreases	Affects	Increases		Decreases
ENSG00000203747	Fc fragment of IgG, low affinity IIIa, receptor (CD16a)	FCGR3A	15.0383	1.57416e-25	1.40533e-21	1	0	0	0	Affects
ENSG00000149124	glycine-N-acyltransferase	GLYAT	-23.56	1.66329e-23	1.18792e-19	0	1	0	0		Affects
ENSG00000117707	prospero homeobox 1	PROX1	20.6579	1.56282e-21	7.41592e-18	0	0	0	0	Affects		Decreases
ENSG00000150594	adrenoceptor alpha 2A	ADRA2A	-8.5175	2.02544e-21	8.03649e-18	0	0	0	0	Increases			Affects
ENSG00000170323	fatty acid binding protein 4, adipocyte	FABP4	-18.5508	4.61224e-20	1.4973e-16	0	0	0	0	Increases	Decreases		Decreases			Affects
ENSG00000184811	tumor suppressor candidate 5	TUSC5	-33.7746	1.46067e-19	3.47737e-16	1	0	0	0	Decreases
ENSG00000134962	klotho beta	KLB	-18.0358	1.64652e-19	3.67482e-16	0	0	0	1				Decreases
ENSG00000079435	lipase, hormone-sensitive	LIPE	-35.6396	1.92214e-19	4.03763e-16	0	0	0	0	Increases	Decreases	Decreases	Decreases	Decreases		Decreases
ENSG00000122756	ciliary neurotrophic factor receptor	CNTFR	-32.064	3.71674e-19	6.63624e-16	0	0	0	0		Increases	Increases
ENSG00000086991	NADPH oxidase 4	NOX4	9.87825	3.9383e-19	6.69699e-16	1	0	0	0	Affects
ENSG00000173208	ATP-binding cassette, sub-family D (ALD), member 2	ABCD2	-11.5036	4.58228e-18	5.45444e-15	0	0	0	0		Affects		Increases
ENSG00000009950	MLX interacting protein-like	MLXIPL	-16.9209	7.06533e-18	7.88447e-15	0	0	0	0	Increases	Decreases	Decreases	Decreases
ENSG00000165269	aquaporin 7	AQP7	-20.0732	1.62842e-17	1.71032e-14	0	0	0	0	Increases			Increases
ENSG00000166819	perilipin 1	PLIN1	-28.7911	2.18683e-17	2.23119e-14	0	0	0	0	Increases		Affects	Affects	Affects		Decreases
ENSG00000169710	fatty acid synthase	FASN	-11.0714	3.34943e-17	2.9902e-14	0	0	0	0	Affects	Decreases	Decreases	Decreases	Decreases
ENSG00000176194	cell death-inducing DFFA-like effector a	CIDEA	-25.4213	5.13495e-17	4.36593e-14	0	0	0	1				Decreases			Decreases
ENSG00000123612	activin A receptor, type IC	ACVR1C	-27.1964	2.65666e-16	1.93611e-13	0	0	0	0							Affects
ENSG00000123500	collagen, type X, alpha 1	COL10A1	37.148	2.84625e-16	2.03279e-13	1	0	0	0	Affects
ENSG00000163884	Kruppel-like factor 15	KLF15	-10.7079	5.59429e-16	3.84177e-13	1	0	0	0	Affects
ENSG00000113532	ST8 alpha-N-acetyl-neuraminide alpha-2,8-sialyltransferase 4	ST8SIA4	5.33252	5.93015e-16	3.99558e-13	0	0	0	0		Affects	Affects
ENSG00000181092	adiponectin, C1Q and collagen domain containing	ADIPOQ	-34.7364	8.05577e-16	5.23039e-13	0	0	0	0	Increases	Decreases	Increases	Increases	Increases		Increases
ENSG00000181856	solute carrier family 2 (facilitated glucose transporter), member 4	SLC2A4	-12.0322	1.19453e-15	7.22994e-13	0	0	0	0	Increases	Decreases	Decreases	Decreases
ENSG00000187288	cell death-inducing DFFA-like effector c	CIDEC	-22.9092	3.61513e-15	2.0822e-12	0	0	0	0	Increases			Affects			Decreases
ENSG00000138207	retinol binding protein 4, plasma	RBP4	-27.2055	4.43255e-15	2.51248e-12	0	0	0	0	Decreases	Affects		Affects
ENSG00000095637	sorbin and SH3 domain containing 1	SORBS1	-7.24482	1.17843e-14	6.28088e-12	0	0	0	0			Decreases	Decreases
ENSG00000167588	glycerol-3-phosphate dehydrogenase 1 (soluble)	GPD1	-25.4049	2.06252e-14	1.06743e-11	1	0	0	0	Increases
ENSG00000158571	6-phosphofructo-2-kinase/fructose-2,6-biphosphatase 1	PFKFB1	-22.0775	3.3798e-14	1.6999e-11	0	0	0	1				Affects
ENSG00000169692	1-acylglycerol-3-phosphate O-acyltransferase 2	AGPAT2	-6.78599	5.27408e-14	2.59557e-11	0	0	0	0	Increases		Decreases	Increases	Decreases
ENSG00000123689	G0/G1switch 2	G0S2	-13.6178	5.54757e-14	2.64296e-11	0	0	0	1				Decreases
ENSG00000113231	phosphodiesterase 8B	PDE8B	-5.38132	1.40854e-13	6.06013e-11	0	0	1	0			Increases
ENSG00000174697	leptin	LEP	-27.6079	1.47385e-13	6.26563e-11	0	0	0	0	Increases	Affects	Increases	Increases	Increases		Increases
ENSG00000167701	glutamic-pyruvate transaminase (alanine aminotransferase)	GPT	-11.5992	2.03895e-13	8.36908e-11	1	0	0	0	Affects
ENSG00000188820	family with sequence similarity 26, member F	FAM26F	6.61827	3.99363e-13	1.55014e-10	1	0	0	0	Affects
ENSG00000163485	adenosine A1 receptor	ADORA1	-8.72531	6.37359e-13	2.34631e-10	0	0	0	1				Decreases
ENSG00000103876	cDNA FLJ51912 complete cds, highly similar to Fumarylacetoacetase (EC 3.7.1.2)	FAH	-6.20484	6.43906e-13	2.34631e-10	1	0	0	0	Increases
ENSG00000106484	mesoderm specific transcript	MEST	-7.90561	8.03482e-13	2.84083e-10	0	0	0	0							Affects
ENSG00000173175	adenylate cyclase 5	ADCY5	-9.28394	1.06298e-12	3.54759e-10	1	0	0	0	Affects
ENSG00000091513	transferrin	TF	-12.5408	1.19985e-12	3.93088e-10	1	0	0	0	Affects
ENSG00000151726	acyl-CoA synthetase long-chain family member 1	ACSL1	-6.78686	1.84704e-12	5.70977e-10	0	0	0	0	Affects	Affects	Decreases	Decreases	Affects
ENSG00000131471	amine oxidase, copper containing 3	AOC3	-5.02825	2.49071e-12	7.41195e-10	1	0	0	0	Decreases
ENSG00000198019	Fc fragment of IgG, high affinity Ib, receptor (CD64)	FCGR1B	9.49125	4.52264e-12	1.25197e-09	1	0	0	0	Affects
ENSG00000135919	serpin peptidase inhibitor, clade E (nexin, plasminogen activator inhibitor type 1), member 2	SERPINE2	5.34485	5.15039e-12	1.39076e-09	0	0	1	0			Affects
ENSG00000177666	patatin-like phospholipase domain containing 2	PNPLA2	-6.43933	1.27904e-11	3.12838e-09	0	0	0	0	Decreases		Decreases	Increases	Decreases	Decreases	Affects
ENSG00000162493	podoplanin	PDPN	13.7193	1.5966e-11	3.7758e-09	0	1	0	0		Affects
ENSG00000107159	carbonic anhydrase IX	CA9	-11.1269	2.09387e-11	4.76256e-09	1	0	0	0	Affects
ENSG00000175445	lipoprotein lipase	LPL	-9.18378	2.78347e-11	6.09803e-09	0	0	0	0	Affects	Decreases	Decreases	Increases	Decreases	Affects	Decreases
ENSG00000007171	nitric oxide synthase 2, inducible	NOS2	21.6565	5.12232e-11	1.04925e-08	0	0	0	0	Increases	Increases	Increases	Decreases		Decreases
ENSG00000133317	lectin, galactoside-binding, soluble, 12	LGALS12	-19.4958	6.08145e-11	1.22694e-08	0	0	0	0	Decreases			Decreases
ENSG00000254087	v-yes-1 Yamaguchi sarcoma viral related oncogene homolog	LYN	5.96063	6.35027e-11	1.27398e-08	0	0	0	0		Increases	Affects
ENSG00000065675	protein kinase C, theta	PRKCQ	10.6106	6.53965e-11	1.30464e-08	1	0	0	0	Affects
ENSG00000005249	protein kinase, cAMP-dependent, regulatory, type II, beta	PRKAR2B	-6.20766	1.3168e-10	2.38696e-08	0	0	0	0		Affects		Decreases		Decreases
ENSG00000124253	phosphoenolpyruvate carboxykinase 1 (soluble)	PCK1	-28.4367	1.38647e-10	2.47554e-08	0	0	0	0	Increases			Increases
ENSG00000169432	sodium channel, voltage-gated, type IX, alpha subunit	SCN9A	12.4096	1.42243e-10	2.51461e-08	1	0	0	0	Affects
ENSG00000154864	piezo-type mechanosensitive ion channel component 2	PIEZO2	12.8547	2.59855e-10	4.33618e-08	1	0	0	0	Affects
ENSG00000091262	ATP-binding cassette, sub-family C (CFTR/MRP), member 6	ABCC6	-8.70526	3.18691e-10	5.14953e-08	0	1	0	0		Decreases				Decreases
ENSG00000018625	ATPase, Na+/K+ transporting, alpha 2 polypeptide	ATP1A2	-17.7753	3.40597e-10	5.43599e-08	1	0	0	0	Affects
ENSG00000112964	growth hormone receptor	GHR	-10.7841	3.50188e-10	5.55787e-08	0	0	0	0	Increases	Decreases	Increases	Decreases	Increases	Decreases
ENSG00000036530	cytochrome P450, family 46, subfamily A, polypeptide 1	CYP46A1	13.7084	4.72241e-10	7.17606e-08	0	0	0	0		Increases	Increases
ENSG00000175344	cholinergic receptor, nicotinic, alpha 7 (neuronal)	CHRNA7	12.5157	8.58356e-10	1.19268e-07	0	0	0	1				Increases
ENSG00000119630	placental growth factor	PGF	8.16172	1.43645e-09	1.89282e-07	0	0	0	0	Affects		Increases
ENSG00000076555	acetyl-CoA carboxylase beta	ACACB	-8.99027	1.77658e-09	2.28207e-07	0	0	0	0	Decreases	Decreases	Decreases	Decreases			Decreases
ENSG00000074706	interaction protein for cytohesin exchange factors 1	IPCEF1	5.53066	2.05452e-09	2.53366e-07	1	0	0	0	Affects
ENSG00000152270	phosphodiesterase 3B, cGMP-inhibited	PDE3B	-11.6924	2.11795e-09	2.59904e-07	0	0	0	0	Increases			Increases
ENSG00000183671	G protein-coupled receptor 1	GPR1	6.0879	2.30125e-09	2.78569e-07	1	0	0	0	Affects
ENSG00000134460	interleukin 2 receptor, alpha	IL2RA	7.97721	3.21021e-09	3.72196e-07	1	0	0	0	Affects
ENSG00000166391	monoacylglycerol O-acyltransferase 2	MOGAT2	-12.8643	4.17906e-09	4.67819e-07	0	0	0	0	Affects		Affects	Decreases	Affects	Decreases
ENSG00000168995	sialic acid binding Ig-like lectin 7	SIGLEC7	7.44943	4.65777e-09	5.11781e-07	0	0	0	0		Decreases	Decreases
ENSG00000109339	mitogen-activated protein kinase 10	MAPK10	-7.48067	5.79498e-09	6.25193e-07	0	0	0	0	Affects	Decreases	Decreases
ENSG00000100985	matrix metallopeptidase 9 (gelatinase B, 92kDa gelatinase, 92kDa type IV collagenase)	MMP9	23.9162	6.47152e-09	6.88191e-07	0	0	0	0	Affects		Increases	Decreases
ENSG00000119915	ELOVL fatty acid elongase 3	ELOVL3	-18.0659	6.47528e-09	6.88191e-07	0	0	0	0		Affects	Affects	Decreases
ENSG00000128655	phosphodiesterase 11A	PDE11A	-10.2139	7.07268e-09	7.34201e-07	1	0	0	0	Affects
ENSG00000164879	carbonic anhydrase III, muscle specific	CA3	-11.3836	8.73581e-09	8.91302e-07	1	0	0	0	Affects
ENSG00000189221	monoamine oxidase A	MAOA	-10.8939	1.12898e-08	1.11679e-06	1	0	0	0	Affects
ENSG00000117152	regulator of G-protein signaling 4	RGS4	8.27907	1.51731e-08	1.41841e-06	0	0	0	0	Decreases			Decreases
ENSG00000171051	formyl peptide receptor 1	FPR1	6.51547	1.73915e-08	1.58431e-06	0	0	0	0		Increases	Increases
ENSG00000187730	gamma-aminobutyric acid (GABA) A receptor, delta	GABRD	8.28283	1.84864e-08	1.6755e-06	1	0	0	0	Affects
ENSG00000087237	cholesteryl ester transfer protein, plasma	CETP	12.1634	2.15659e-08	1.90153e-06	0	0	0	0	Affects	Increases	Decreases	Decreases	Decreases
ENSG00000099194	stearoyl-CoA desaturase (delta-9-desaturase)	SCD	-10.3061	2.23491e-08	1.96573e-06	0	0	0	0	Decreases	Decreases	Decreases	Decreases	Decreases		Decreases
ENSG00000115361	acyl-CoA dehydrogenase, long chain	ACADL	-9.00272	2.47001e-08	2.1254e-06	0	0	0	0	Increases	Increases	Increases	Increases
ENSG00000158008	exostosin-like glycosyltransferase 1	EXTL1	-6.58405	3.25693e-08	2.74952e-06	0	0	0	1				Affects
ENSG00000062282	diacylglycerol O-acyltransferase 2	DGAT2	-9.18625	3.54512e-08	2.95533e-06	0	0	0	0	Affects		Decreases	Decreases	Decreases		Decreases
ENSG00000248144	alcohol dehydrogenase 1C (class I), gamma polypeptide	ADH1C	-8.97471	3.85837e-08	3.15291e-06	0	0	0	0			Decreases	Decreases
ENSG00000137561	tocopherol (alpha) transfer protein	TTPA	-17.4043	5.48075e-08	4.29206e-06	0	0	0	1				Decreases
ENSG00000204542	chromosome 6 open reading frame 15	C6orf15	-8.28889	6.38361e-08	4.86053e-06	1	0	0	0	Affects
ENSG00000111275	aldehyde dehydrogenase 2 family (mitochondrial)	ALDH2	-6.05866	6.929e-08	5.24226e-06	1	0	0	0	Affects
ENSG00000091879	angiopoietin 2	ANGPT2	5.4088	7.12582e-08	5.36842e-06	0	0	0	0			Increases	Affects
ENSG00000163599	cytotoxic T-lymphocyte-associated protein 4	CTLA4	5.11483	8.18816e-08	6.02885e-06	1	0	0	0	Decreases
ENSG00000159167	stanniocalcin 1	STC1	7.24321	1.02975e-07	7.26728e-06	0	0	1	0			Decreases
ENSG00000162894	Fas apoptotic inhibitory molecule 3	FCMR	7.32051	1.37231e-07	9.24623e-06	1	0	0	0	Affects
ENSG00000214456	perilipin 5	PLIN5	-8.17829	1.39218e-07	9.32738e-06	0	0	0	0			Decreases	Decreases	Decreases		Decreases
ENSG00000106302	hyaluronoglucosaminidase 4	HYAL4	-8.5893	1.81048e-07	1.18194e-05	1	0	0	0	Affects
ENSG00000080493	solute carrier family 4, sodium bicarbonate cotransporter, member 4	SLC4A4	-6.44751	2.20459e-07	1.40331e-05	0	0	0	1				Increases
ENSG00000186827	tumor necrosis factor receptor superfamily, member 4	TNFRSF4	10.7107	2.29985e-07	1.45616e-05	1	0	0	0	Affects
ENSG00000134240	3-hydroxy-3-methylglutaryl-CoA synthase 2 (mitochondrial)	HMGCS2	-12.2554	2.41068e-07	1.51559e-05	1	0	0	0	Affects
ENSG00000092445	TYRO3 protein tyrosine kinase	TYRO3	-6.63675	3.91202e-07	2.28276e-05	1	0	0	0	Affects
ENSG00000069535	monoamine oxidase B	MAOB	-6.12623	3.94056e-07	2.29555e-05	1	0	0	0	Affects
ENSG00000119927	glycerol-3-phosphate acyltransferase, mitochondrial	GPAM	-7.30772	4.1025e-07	2.37268e-05	0	0	0	0	Increases	Affects	Decreases	Decreases	Decreases	Decreases
ENSG00000043591	adrenoceptor beta 1	ADRB1	-10.0342	4.69448e-07	2.65253e-05	0	0	0	0	Affects			Decreases
ENSG00000102174	phosphate regulating endopeptidase homolog, X-linked	PHEX	7.12633	4.8626e-07	2.71743e-05	0	0	0	1				Affects
ENSG00000168702	low density lipoprotein receptor-related protein 1B	LRP1B	-6.24749	5.25343e-07	2.89506e-05	1	0	0	0	Affects
ENSG00000175745	nuclear receptor subfamily 2, group F, member 1	NR2F1	7.07238	5.30127e-07	2.91692e-05	0	0	1	0			Decreases
ENSG00000103740	acyl-CoA synthetase bubblegum family member 1	ACSBG1	-12.0226	5.6065e-07	3.07068e-05	0	0	0	0		Affects		Increases
ENSG00000075213	sema domain, immunoglobulin domain (Ig), short basic domain, secreted, (semaphorin) 3A	SEMA3A	8.54392	6.15385e-07	3.3296e-05	0	0	0	0		Increases	Increases
ENSG00000157570	tetraspanin 18	TSPAN18	6.70583	7.34009e-07	3.918e-05	1	0	0	0	Affects
ENSG00000179593	arachidonate 15-lipoxygenase, type B	ALOX15B	-10.7637	7.72711e-07	4.09399e-05	0	1	0	0		Decreases
ENSG00000053918	potassium voltage-gated channel, KQT-like subfamily, member 1	KCNQ1	5.40324	7.91642e-07	4.18188e-05	1	0	0	0	Affects
ENSG00000135437	retinol dehydrogenase 5 (11-cis/9-cis)	RDH5	-5.8951	7.99212e-07	4.19704e-05	0	0	1	0			Decreases
ENSG00000042832	thyroglobulin	TG	-5.53958	8.0868e-07	4.24052e-05	0	0	0	1				Affects
ENSG00000088002	sulfotransferase family, cytosolic, 2B, member 1	SULT2B1	-7.00036	9.11812e-07	4.71213e-05	0	0	0	1				Affects
ENSG00000151365	thyroid hormone responsive	THRSP	-12.1382	9.5369e-07	4.90724e-05	0	0	0	0			Decreases	Decreases	Affects
ENSG00000168913	energy homeostasis associated	ENHO	-5.3642	1.00912e-06	5.12471e-05	0	0	0	0	Increases			Increases
ENSG00000084674	apolipoprotein B	APOB	-9.01985	1.32566e-06	6.46712e-05	0	0	0	0	Affects	Affects	Affects	Decreases	Affects	Decreases	Decreases
ENSG00000171102	odorant binding protein 2B	OBP2B	-6.38762	1.35683e-06	6.58322e-05	1	0	0	0	Increases
ENSG00000139874	somatostatin receptor 1	SSTR1	-7.27986	1.37549e-06	6.64443e-05	1	0	0	0	Affects
ENSG00000170891	cytokine-like 1	CYTL1	7.20293	1.45037e-06	6.94153e-05	1	0	0	0	Affects
ENSG00000161905	arachidonate 15-lipoxygenase	ALOX15	-6.18545	1.5402e-06	7.29449e-05	0	0	0	0	Affects	Decreases	Decreases	Decreases
ENSG00000100344	patatin-like phospholipase domain containing 3	PNPLA3	-6.35273	1.60835e-06	7.57708e-05	0	0	0	0	Affects		Decreases	Affects	Decreases
ENSG00000150337	Fc fragment of IgG, high affinity Ia, receptor (CD64)	FCGR1A	8.86155	1.94094e-06	8.82942e-05	0	0	0	0	Affects	Affects	Affects
ENSG00000100034	protein phosphatase, Mg2+/Mn2+ dependent, 1F	PPM1F	5.0579	1.97706e-06	8.98227e-05	1	0	0	0	Affects
ENSG00000179603	glutamate receptor, metabotropic 8	GRM8	10.2545	4.43681e-06	0.00018066	1	0	0	0	Decreases
ENSG00000155897	adenylate cyclase 8 (brain)	ADCY8	-9.09247	4.72838e-06	0.000191007	0	0	0	1				Affects
ENSG00000134824	fatty acid desaturase 2	FADS2	-8.447	4.79655e-06	0.000192888	0	0	0	0	Affects	Decreases	Decreases	Decreases
ENSG00000143171	retinoid X receptor, gamma	RXRG	-5.13124	5.84266e-06	0.000226784	0	0	0	1				Decreases
ENSG00000120907	adrenoceptor alpha 1A	ADRA1A	-6.30268	6.18666e-06	0.00023781	1	0	0	0	Affects
ENSG00000164129	neuropeptide Y receptor Y5	NPY5R	-7.13078	7.28628e-06	0.000272454	0	0	0	1				Affects
ENSG00000169436	collagen, type XXII, alpha 1	COL22A1	15.9927	7.67286e-06	0.000284028	1	0	0	0	Affects
ENSG00000015520	NPC1-like 1	NPC1L1	-5.33888	8.2305e-06	0.000300216	0	0	0	0	Affects	Decreases	Affects	Decreases		Decreases
ENSG00000147889	cyclin-dependent kinase inhibitor 2A	CDKN2A	5.38428	8.43522e-06	0.000306431	1	0	0	0	Affects
ENSG00000121594	CD80 molecule	CD80	8.04585	9.74622e-06	0.000341355	1	0	0	0	Decreases
ENSG00000168350	delta(4)-desaturase, sphingolipid 2	DEGS2	-6.32729	1.07572e-05	0.000370077	0	0	0	0		Affects	Affects
ENSG00000144339	transmembrane protein with EGF-like and two follistatin-like domains 2	TMEFF2	-11.9246	1.12163e-05	0.00038146	1	0	0	0	Affects
ENSG00000186115	cytochrome P450, family 4, subfamily F, polypeptide 2	CYP4F2	-15.0229	1.16839e-05	0.000394731	0	0	0	0	Affects	Decreases	Decreases	Decreases
ENSG00000103089	fatty acid 2-hydroxylase	FA2H	-6.28193	1.23785e-05	0.000413505	0	0	0	0		Affects		Decreases
ENSG00000176884	glutamate receptor, ionotropic, N-methyl D-aspartate 1	GRIN1	-6.3234	1.27299e-05	0.000423262	1	0	0	0	Affects
ENSG00000126233	secreted LY6/PLAUR domain containing 1	SLURP1	-6.62501	1.51689e-05	0.000493333	0	0	0	1				Decreases
ENSG00000006638	thromboxane A2 receptor	TBXA2R	6.0282	1.57402e-05	0.000508212	0	0	0	0		Increases	Increases	Affects
ENSG00000111249	cut-like homeobox 2	CUX2	-6.33118	1.65681e-05	0.000531102	1	0	0	0	Affects
ENSG00000101210	eukaryotic translation elongation factor 1 alpha 2	EEF1A2	-6.87537	1.83573e-05	0.000581152	0	0	0	1				Affects
ENSG00000178752	cDNA FLJ37034 fis, clone BRACE2011478	ERFE	8.9676	1.87933e-05	0.000592329	0	0	0	0		Affects		Decreases
ENSG00000101280	angiopoietin 4	ANGPT4	-9.62498	2.59721e-05	0.000770102	1	0	0	0	Affects
ENSG00000149968	matrix metallopeptidase 3 (stromelysin 1, progelatinase)	MMP3	5.55272	3.22247e-05	0.000920338	0	1	0	0		Decreases
ENSG00000136546	sodium channel, voltage-gated, type VII, alpha subunit	SCN7A	-5.27879	3.61416e-05	0.00100672	1	0	0	0	Affects
ENSG00000152578	glutamate receptor, ionotropic, AMPA 4	GRIA4	-5.65257	4.98751e-05	0.00131345	1	0	0	0	Affects
ENSG00000162892	interleukin 24	IL24	6.6937	5.21632e-05	0.00136066	0	0	0	0		Increases	Increases
ENSG00000174827	PDZ domain containing 1	PDZK1	-6.69631	8.39173e-05	0.00202568	0	0	0	1				Increases
ENSG00000178342	potassium voltage-gated channel, subfamily G, member 2	KCNG2	9.1	9.51854e-05	0.00224509	1	0	0	0	Affects
ENSG00000129354	adaptor-related protein complex 1, mu 2 subunit	AP1M2	-5.09622	0.000102391	0.00238158	0	0	0	1				Increases
ENSG00000211899	parts of antibodies, mostly variable regions	IGHM	6.3067	0.000112012	0.002551	0	0	0	0	Increases	Decreases	Decreases
ENSG00000106536	POU class 6 homeobox 2	POU6F2	-8.39654	0.000123852	0.00276768	1	0	0	0	Affects
ENSG00000001626	cystic fibrosis transmembrane conductance regulator (ATP-binding cassette sub-family C, member 7)	CFTR	-5.84733	0.000136149	0.00299905	0	0	0	0		Increases	Increases	Decreases
ENSG00000163710	procollagen C-endopeptidase enhancer 2	PCOLCE2	-5.1529	0.000138726	0.00303921	0	1	0	0		Decreases
ENSG00000112175	bone morphogenetic protein 5	BMP5	-5.24151	0.000149468	0.00323484	0	0	1	0			Increases
ENSG00000100341	patatin-like phospholipase domain containing 5	PNPLA5	-9.82362	0.000223208	0.00444509	0	0	0	1				Increases
ENSG00000168539	cholinergic receptor, muscarinic 1	CHRM1	-7.02466	0.000230173	0.00455373	0	0	0	0	Affects		Decreases		Decreases
ENSG00000169174	proprotein convertase subtilisin/kexin type 9	PCSK9	-6.80729	0.000237621	0.00466746	0	0	0	0	Affects			Decreases	Affects	Decreases
ENSG00000204539	corneodesmosin	CDSN	-6.6044	0.000260104	0.00502608	1	0	0	0	Affects
ENSG00000164434	fatty acid binding protein 7, brain	FABP7	-7.11508	0.000272479	0.0051841	0	0	0	0	Affects	Decreases
ENSG00000148346	lipocalin 2	LCN2	-5.04523	0.000289853	0.00544771	0	0	0	0	Affects			Decreases
ENSG00000198400	neurotrophic tyrosine kinase, receptor, type 1	NTRK1	7.262	0.000348779	0.00633963	0	0	0	0			Increases	Decreases
ENSG00000204421	lymphocyte antigen 6 complex, locus G6C	LY6G6C	-5.97054	0.000404479	0.00713281	1	0	0	0	Affects
ENSG00000161798	aquaporin 5	AQP5	-6.1752	0.000423746	0.00742127	1	0	0	0	Affects
ENSG00000185897	free fatty acid receptor 3	FFAR3	6.41993	0.000566249	0.00929147	0	0	0	1				Increases
ENSG00000137869	cytochrome P450, family 19, subfamily A, polypeptide 1	CYP19A1	6.62066	0.00059193	0.00959938	0	0	0	0	Decreases		Increases	Decreases		Decreases
ENSG00000110148	cholecystokinin B receptor	CCKBR	-5.58598	0.000700381	0.0109792	1	0	0	0	Increases
ENSG00000117560	Fas ligand (TNF superfamily, member 6)	FASLG	5.88749	0.000708723	0.0110954	0	0	0	0	Increases	Increases	Increases	Increases
ENSG00000170509	hydroxysteroid (17-beta) dehydrogenase 13	HSD17B13	-5.69227	0.000770507	0.0118957	0	0	0	0	Affects		Decreases
ENSG00000174808	betacellulin	BTC	-5.73016	0.000881868	0.0131708	0	0	0	0	Increases	Decreases	Decreases
ENSG00000196136	serpin peptidase inhibitor, clade A (alpha-1 antiproteinase, antitrypsin), member 3	SERPINA3	-5.98675	0.000967715	0.014128	1	0	0	0	Affects
ENSG00000109158	gamma-aminobutyric acid (GABA) A receptor, alpha 4	GABRA4	-6.80811	0.000971352	0.0141695	1	0	0	0	Affects
ENSG00000131686	carbonic anhydrase VI	CA6	-5.42174	0.000981142	0.0143006	1	0	0	0	Affects
ENSG00000123999	inhibin, alpha	INHA	-6.02577	0.00113157	0.015997	0	0	0	0			Affects	Increases
ENSG00000100604	chromogranin A (parathyroid secretory protein 1)	CHGA	-6.07119	0.00146981	0.0196507	0	0	0	1				Affects
ENSG00000073754	CD5 molecule-like	CD5L	7.02153	0.00244575	0.0292686	1	0	0	0	Increases
ENSG00000147160	acyl-CoA wax alcohol acyltransferase 2	AWAT2	-6.92657	0.00261813	0.0307848	0	0	0	0		Decreases	Decreases
ENSG00000175426	proprotein convertase subtilisin/kexin type 1	PCSK1	5.64071	0.0029909	0.0340001	1	0	0	0	Decreases
ENSG00000179148	arachidonate lipoxygenase 3	ALOXE3	-5.00905	0.00344086	0.0377374	0	0	0	0		Affects	Affects	Affects
ENSG00000255071	SAA2-SAA4 readthrough	SAA2-SAA4	-5.79278	0.0040111	0.0421848	0	0	0	1				Decreases
ENSG00000118526	transcription factor 21	TCF21	-5.69595	0.00468435	0.0474922	1	0	0	0	Affects
