# Supplementary material for: RNA-Seq of Kaposi’s sarcoma reveals alterations in glucose and lipid metabolism
Source: PLoS Pathog. 2018 Jan 19;14(1):e1006844. doi: 10.1371/journal.ppat.1006844 (PMC5792027; doi:10.1371/journal.ppat.1006844)
Supplement: S5 Table — (XLSX) [file ppat.1006844.s005.xlsx]

## Sheet: MASTER
Genes overlapped with at least 1 study and enriched Regulators/Functions					sets and fold changes				total overlaps				Regulators													Functions
index	gene Ensemble ID	gene symbol	Number of studies overlapped	which studies overlapped	A	B	C	D	266	186	105	21	Activated					Inhibited								undefined							Increased									Decreased
#	Gene	Symbol	N sets	overlap	Lesion	HMVEC	TIME	LEC	regulator/function overpap	regulator overlap	function overlap	glucose/lipid overlap	TGFB1	S100A9	ERG	ETS1	SPI1	ADIPOQ	PPARG	IRS1	ESR2	SREBF1	STAT5A	SREBF2	SCAP	cutaneous melanoma	skin lesion	skin cancer	skin tumor	melanoma	tumorigenesis of tissue	abdominal neoplasm	cancer	malignant solid tumor	solid tumor	non-melanoma solid tumor	glucose metabolism disorder	dysfunction of heart	Movement Disorders	abnormality of heart ventricle	breast or ovarian cancer	transport of molecule	concentration of lipid	concentration of acylglycerol	metabolism of triacylglycerol	synthesis of lipid	storage of lipid	synthesis of acylglycerol	metabolism of acylglycerol
1	ENSG00000104332	SFRP1	4	ABCD	-3.46869	-2.29057	-2.06968	-3.52677	1	1	0	0	1	0	0	0	0	0	0	0	0	0	0	0	0	0	0	0	0	0	0	0	0	0	0	0	0	0	0	0	0	0	0	0	0	0	0	0	0
2	ENSG00000116833	NR5A2	4	ABCD	2.71761	2.71911	11.9612	17.3327	0	0	0	0	0	0	0	0	0	0	0	0	0	0	0	0	0	0	0	0	0	0	0	0	0	0	0	0	0	0	0	0	0	0	0	0	0	0	0	0	0
3	ENSG00000125810	CD93	4	ABCD	2.94553	1.37669	1.30736	4.68941	1	1	0	0	0	0	0	0	0	0	0	0	1	0	0	0	0	0	0	0	0	0	0	0	0	0	0	0	0	0	0	0	0	0	0	0	0	0	0	0	0
4	ENSG00000068079	IFI35	4	ABCD	1.71488	3.65442	1.66242	2.94487	0	0	0	0	0	0	0	0	0	0	0	0	0	0	0	0	0	0	0	0	0	0	0	0	0	0	0	0	0	0	0	0	0	0	0	0	0	0	0	0	0
5	ENSG00000135636	DYSF	4	ABCD	6.82844	1.48779	2.05016	2.91839	13	0	13	0	0	0	0	0	0	0	0	0	0	0	0	0	0	1	1	1	1	1	1	1	1	1	1	1	0	0	0	0	1	0	0	0	0	0	0	0	0
6	ENSG00000138411	HECW2	4	ABCD	3.36722	2.39795	2.54958	3.87112	0	0	0	0	0	0	0	0	0	0	0	0	0	0	0	0	0	0	0	0	0	0	0	0	0	0	0	0	0	0	0	0	0	0	0	0	0	0	0	0	0
7	ENSG00000140853	NLRC5	4	ABCD	2.27406	2.23408	1.77412	3.82692	0	0	0	0	0	0	0	0	0	0	0	0	0	0	0	0	0	0	0	0	0	0	0	0	0	0	0	0	0	0	0	0	0	0	0	0	0	0	0	0	0
8	ENSG00000101347	SAMHD1	4	ABCD	2.27423	3.96922	1.57901	4.05168	1	1	0	0	1	0	0	0	0	0	0	0	0	0	0	0	0	0	0	0	0	0	0	0	0	0	0	0	0	0	0	0	0	0	0	0	0	0	0	0	0
9	ENSG00000139636	LMBR1L	4	ABCD	2.45094	1.2329	1.19341	2.00109	0	0	0	0	0	0	0	0	0	0	0	0	0	0	0	0	0	0	0	0	0	0	0	0	0	0	0	0	0	0	0	0	0	0	0	0	0	0	0	0	0
10	ENSG00000141574	SECTM1	4	ABCD	1.65125	2.58293	6.27722	4.55624	0	0	0	0	0	0	0	0	0	0	0	0	0	0	0	0	0	0	0	0	0	0	0	0	0	0	0	0	0	0	0	0	0	0	0	0	0	0	0	0	0
11	ENSG00000144749	LRIG1	4	ABCD	-3.20948	-1.82767	-2.37257	-3.44898	0	0	0	0	0	0	0	0	0	0	0	0	0	0	0	0	0	0	0	0	0	0	0	0	0	0	0	0	0	0	0	0	0	0	0	0	0	0	0	0	0
12	ENSG00000102755	FLT1	4	ABCD	1.51507	6.34754	3.7446	7.76802	3	3	0	0	1	0	1	1	0	0	0	0	0	0	0	0	0	0	0	0	0	0	0	0	0	0	0	0	0	0	0	0	0	0	0	0	0	0	0	0	0
13	ENSG00000156587	UBE2L6	4	ABCD	1.95245	2.59692	1.9952	2.37859	0	0	0	0	0	0	0	0	0	0	0	0	0	0	0	0	0	0	0	0	0	0	0	0	0	0	0	0	0	0	0	0	0	0	0	0	0	0	0	0	0
14	ENSG00000162817	C1orf115	4	ABCD	-3.46398	-2.21343	-1.73025	-3.6393	0	0	0	0	0	0	0	0	0	0	0	0	0	0	0	0	0	0	0	0	0	0	0	0	0	0	0	0	0	0	0	0	0	0	0	0	0	0	0	0	0
15	ENSG00000163840	DTX3L	4	ABCD	1.74047	2.21704	1.99633	2.09661	0	0	0	0	0	0	0	0	0	0	0	0	0	0	0	0	0	0	0	0	0	0	0	0	0	0	0	0	0	0	0	0	0	0	0	0	0	0	0	0	0
16	ENSG00000166086	JAM3	4	ABCD	1.69628	1.70398	2.43332	3.06411	0	0	0	0	0	0	0	0	0	0	0	0	0	0	0	0	0	0	0	0	0	0	0	0	0	0	0	0	0	0	0	0	0	0	0	0	0	0	0	0	0
17	ENSG00000171724	VAT1L	4	ABCD	5.39976	2.57881	1.8111	61.4792	9	1	8	0	1	0	0	0	0	0	0	0	0	0	0	0	0	1	1	1	1	1	1	1	0	0	0	1	0	0	0	0	0	0	0	0	0	0	0	0	0
18	ENSG00000026103	FAS	4	ABCD	1.86168	1.792	1.84634	2.83802	4	4	0	0	1	1	0	0	0	0	0	0	0	1	1	0	0	0	0	0	0	0	0	0	0	0	0	0	0	0	0	0	0	0	0	0	0	0	0	0	0
19	ENSG00000173821	RNF213	4	ABCD	1.57564	1.96326	1.50017	2.10514	0	0	0	0	0	0	0	0	0	0	0	0	0	0	0	0	0	0	0	0	0	0	0	0	0	0	0	0	0	0	0	0	0	0	0	0	0	0	0	0	0
20	ENSG00000155962	CLIC2	4	ABCD	2.5123	7.25313	32.9948	13.6407	0	0	0	0	0	0	0	0	0	0	0	0	0	0	0	0	0	0	0	0	0	0	0	0	0	0	0	0	0	0	0	0	0	0	0	0	0	0	0	0	0
21	ENSG00000213928	IRF9	4	ABCD	1.40226	1.98518	1.44921	3.16056	1	1	0	0	0	0	0	0	1	0	0	0	0	0	0	0	0	0	0	0	0	0	0	0	0	0	0	0	0	0	0	0	0	0	0	0	0	0	0	0	0
22	ENSG00000183688	FAM101B	4	ABCD	3.92227	1.34631	2.68901	6.8838	0	0	0	0	0	0	0	0	0	0	0	0	0	0	0	0	0	0	0	0	0	0	0	0	0	0	0	0	0	0	0	0	0	0	0	0	0	0	0	0	0
23	ENSG00000135480	KRT7	4	ABCD	-4.53047	-1.57469	-2.51404	-4.24065	1	1	0	0	1	0	0	0	0	0	0	0	0	0	0	0	0	0	0	0	0	0	0	0	0	0	0	0	0	0	0	0	0	0	0	0	0	0	0	0	0
24	ENSG00000189221	MAOA	4	ABCD	-10.8939	-1.77203	-2.30434	-6.79001	17	2	15	1	1	0	0	0	0	0	0	0	1	0	0	0	0	1	1	1	1	1	1	1	1	1	1	1	1	0	1	0	0	0	0	0	0	0	0	0	0
25	ENSG00000172578	KLHL6	4	ABCD	2.54831	3.26247	1.70285	2.92186	0	0	0	0	0	0	0	0	0	0	0	0	0	0	0	0	0	0	0	0	0	0	0	0	0	0	0	0	0	0	0	0	0	0	0	0	0	0	0	0	0
26	ENSG00000111335	OAS2	4	ABCD	3.35759	6.54361	2.19435	34.7784	0	0	0	0	0	0	0	0	0	0	0	0	0	0	0	0	0	0	0	0	0	0	0	0	0	0	0	0	0	0	0	0	0	0	0	0	0	0	0	0	0
27	ENSG00000184500	PROS1	4	ABCD	2.1551	1.92605	2.37512	3.29916	0	0	0	0	0	0	0	0	0	0	0	0	0	0	0	0	0	0	0	0	0	0	0	0	0	0	0	0	0	0	0	0	0	0	0	0	0	0	0	0	0
28	ENSG00000198805	PNP	4	ABCD	4.00237	1.56425	3.14064	3.43011	1	1	0	0	1	0	0	0	0	0	0	0	0	0	0	0	0	0	0	0	0	0	0	0	0	0	0	0	0	0	0	0	0	0	0	0	0	0	0	0	0
29	ENSG00000136630	HLX	4	ABCD	3.13691	4.8125	2.63789	3.62562	0	0	0	0	0	0	0	0	0	0	0	0	0	0	0	0	0	0	0	0	0	0	0	0	0	0	0	0	0	0	0	0	0	0	0	0	0	0	0	0	0
30	ENSG00000163131	CTSS	4	ABCD	3.02818	1.64201	2.14848	2.24074	2	2	0	0	1	0	0	0	1	0	0	0	0	0	0	0	0	0	0	0	0	0	0	0	0	0	0	0	0	0	0	0	0	0	0	0	0	0	0	0	0
31	ENSG00000152778	IFIT5	4	ABCD	1.7452	2.4546	1.57764	2.85626	0	0	0	0	0	0	0	0	0	0	0	0	0	0	0	0	0	0	0	0	0	0	0	0	0	0	0	0	0	0	0	0	0	0	0	0	0	0	0	0	0
32	ENSG00000135048	TMEM2	4	ABCD	2.43764	1.77018	4.88919	3.51417	1	1	0	0	0	0	0	0	0	0	0	0	1	0	0	0	0	0	0	0	0	0	0	0	0	0	0	0	0	0	0	0	0	0	0	0	0	0	0	0	0
33	ENSG00000147113	CXorf36	4	ABCD	4.43143	3.42613	2.63603	2.64025	0	0	0	0	0	0	0	0	0	0	0	0	0	0	0	0	0	0	0	0	0	0	0	0	0	0	0	0	0	0	0	0	0	0	0	0	0	0	0	0	0
34	ENSG00000187608	ISG15	4	ABCD	2.19372	5.1273	2.63068	8.85988	2	2	0	0	0	1	0	0	1	0	0	0	0	0	0	0	0	0	0	0	0	0	0	0	0	0	0	0	0	0	0	0	0	0	0	0	0	0	0	0	0
35	ENSG00000064989	CALCRL	4	ABCD	5.06038	1.87056	5.95377	2.73931	12	0	12	0	0	0	0	0	0	0	0	0	0	0	0	0	0	1	1	1	1	1	1	1	1	1	1	1	0	0	0	0	0	1	0	0	0	0	0	0	0
36	ENSG00000234745	HLA-B	4	ABCD	1.92532	1.38661	2.11439	4.35857	0	0	0	0	0	0	0	0	0	0	0	0	0	0	0	0	0	0	0	0	0	0	0	0	0	0	0	0	0	0	0	0	0	0	0	0	0	0	0	0	0
37	ENSG00000105639	JAK3	4	ABCD	4.80264	5.21338	8.03926	3.57226	0	0	0	0	0	0	0	0	0	0	0	0	0	0	0	0	0	0	0	0	0	0	0	0	0	0	0	0	0	0	0	0	0	0	0	0	0	0	0	0	0
38	ENSG00000173193	PARP14	4	ABCD	1.97789	2.04376	1.5794	2.46239	0	0	0	0	0	0	0	0	0	0	0	0	0	0	0	0	0	0	0	0	0	0	0	0	0	0	0	0	0	0	0	0	0	0	0	0	0	0	0	0	0
39	ENSG00000002587	HS3ST1	3	ABC	2.69292	3.93495	1.53647	1.18449	0	0	0	0	0	0	0	0	0	0	0	0	0	0	0	0	0	0	0	0	0	0	0	0	0	0	0	0	0	0	0	0	0	0	0	0	0	0	0	0	0
40	ENSG00000087303	NID2	3	ABC	3.38053	2.11942	2.56121	1.77848	1	1	0	0	0	0	0	0	0	0	0	0	1	0	0	0	0	0	0	0	0	0	0	0	0	0	0	0	0	0	0	0	0	0	0	0	0	0	0	0	0
41	ENSG00000102934	PLLP	3	ABC	-4.36339	-1.90047	-1.47894	-2.23887	0	0	0	0	0	0	0	0	0	0	0	0	0	0	0	0	0	0	0	0	0	0	0	0	0	0	0	0	0	0	0	0	0	0	0	0	0	0	0	0	0
42	ENSG00000077684	PHF17	3	ABC	-1.77642	-1.65051	-1.32488	-1.53917	0	0	0	0	0	0	0	0	0	0	0	0	0	0	0	0	0	0	0	0	0	0	0	0	0	0	0	0	0	0	0	0	0	0	0	0	0	0	0	0	0
43	ENSG00000130813	C19orf66	3	ABC	1.70671	1.82983	1.39707	1.6705	0	0	0	0	0	0	0	0	0	0	0	0	0	0	0	0	0	0	0	0	0	0	0	0	0	0	0	0	0	0	0	0	0	0	0	0	0	0	0	0	0
44	ENSG00000133800	LYVE1	3	ABC	3.29245	7.7828	2.01431	2.32719	1	1	0	0	1	0	0	0	0	0	0	0	0	0	0	0	0	0	0	0	0	0	0	0	0	0	0	0	0	0	0	0	0	0	0	0	0	0	0	0	0
45	ENSG00000135919	SERPINE2	3	ABC	5.34485	1.771	1.32018	1.28987	13	1	12	1	1	0	0	0	0	0	0	0	0	0	0	0	0	1	1	1	1	1	1	1	1	1	1	1	0	0	0	0	0	0	0	0	0	1	0	0	0
46	ENSG00000136514	RTP4	3	ABC	2.77453	3.96542	4.41774	2.00487	0	0	0	0	0	0	0	0	0	0	0	0	0	0	0	0	0	0	0	0	0	0	0	0	0	0	0	0	0	0	0	0	0	0	0	0	0	0	0	0	0
47	ENSG00000137496	IL18BP	3	ABC	3.46893	4.15221	3.18693	1.20621	0	0	0	0	0	0	0	0	0	0	0	0	0	0	0	0	0	0	0	0	0	0	0	0	0	0	0	0	0	0	0	0	0	0	0	0	0	0	0	0	0
48	ENSG00000129422	MTUS1	3	ABC	1.86679	1.42939	1.75171	1.84958	0	0	0	0	0	0	0	0	0	0	0	0	0	0	0	0	0	0	0	0	0	0	0	0	0	0	0	0	0	0	0	0	0	0	0	0	0	0	0	0	0
49	ENSG00000115648	MLPH	3	ABC	-3.28481	-4.46071	-2.25137	-1.79587	0	0	0	0	0	0	0	0	0	0	0	0	0	0	0	0	0	0	0	0	0	0	0	0	0	0	0	0	0	0	0	0	0	0	0	0	0	0	0	0	0
50	ENSG00000111846	GCNT2	3	ABC	-1.76659	-1.40443	-1.4732	-1.60137	0	0	0	0	0	0	0	0	0	0	0	0	0	0	0	0	0	0	0	0	0	0	0	0	0	0	0	0	0	0	0	0	0	0	0	0	0	0	0	0	0
51	ENSG00000101335	MYL9	3	ABC	-2.17442	-1.62368	-3.04562	-2.16126	0	0	0	0	0	0	0	0	0	0	0	0	0	0	0	0	0	0	0	0	0	0	0	0	0	0	0	0	0	0	0	0	0	0	0	0	0	0	0	0	0
52	ENSG00000132170	PPARG	3	ABC	-4.13976	-2.53126	-1.87029	1.24756	6	6	0	0	1	0	0	0	0	1	1	1	0	1	1	0	0	0	0	0	0	0	0	0	0	0	0	0	0	0	0	0	0	0	0	0	0	0	0	0	0
53	ENSG00000163565	IFI16	3	ABC	1.96402	2.00639	1.61476	2.10445	1	1	0	0	1	0	0	0	0	0	0	0	0	0	0	0	0	0	0	0	0	0	0	0	0	0	0	0	0	0	0	0	0	0	0	0	0	0	0	0	0
54	ENSG00000168961	LGALS9	3	ABC	3.65743	2.12333	3.47887	2.48144	0	0	0	0	0	0	0	0	0	0	0	0	0	0	0	0	0	0	0	0	0	0	0	0	0	0	0	0	0	0	0	0	0	0	0	0	0	0	0	0	0
55	ENSG00000169248	CXCL11	3	ABC	3.87597	9.35553	2.80666	-1.07892	1	1	0	0	0	0	0	0	0	1	0	0	0	0	0	0	0	0	0	0	0	0	0	0	0	0	0	0	0	0	0	0	0	0	0	0	0	0	0	0	0
56	ENSG00000129757	CDKN1C	3	ABC	-2.17805	-2.21855	-3.20025	-1.50552	2	2	0	0	1	0	0	0	0	0	0	0	1	0	0	0	0	0	0	0	0	0	0	0	0	0	0	0	0	0	0	0	0	0	0	0	0	0	0	0	0
57	ENSG00000175899	A2M	3	ABC	2.34062	19.6446	9.15911	2.59324	2	2	0	0	0	1	0	0	0	0	0	0	0	0	1	0	0	0	0	0	0	0	0	0	0	0	0	0	0	0	0	0	0	0	0	0	0	0	0	0	0
58	ENSG00000130669	PAK4	3	ABC	-1.80653	-1.20595	-1.301	-1.02869	0	0	0	0	0	0	0	0	0	0	0	0	0	0	0	0	0	0	0	0	0	0	0	0	0	0	0	0	0	0	0	0	0	0	0	0	0	0	0	0	0
59	ENSG00000091879	ANGPT2	3	ABC	5.4088	5.09142	2.20457	1.19838	12	0	12	2	0	0	0	0	0	0	0	0	0	0	0	0	0	0	0	0	0	0	1	1	1	1	1	1	0	1	0	1	1	1	1	0	0	1	0	0	0
60	ENSG00000184584	TMEM173	3	ABC	2.35379	1.71305	1.91905	1.91069	0	0	0	0	0	0	0	0	0	0	0	0	0	0	0	0	0	0	0	0	0	0	0	0	0	0	0	0	0	0	0	0	0	0	0	0	0	0	0	0	0
61	ENSG00000185432	METTL7A	3	ABC	-2.7028	-1.93172	-2.14438	-1.85376	0	0	0	0	0	0	0	0	0	0	0	0	0	0	0	0	0	0	0	0	0	0	0	0	0	0	0	0	0	0	0	0	0	0	0	0	0	0	0	0	0
62	ENSG00000183111	ARHGEF37	3	ABC	-2.52761	-2.01341	-1.79098	-1.37685	0	0	0	0	0	0	0	0	0	0	0	0	0	0	0	0	0	0	0	0	0	0	0	0	0	0	0	0	0	0	0	0	0	0	0	0	0	0	0	0	0
63	ENSG00000183615	FAM167B	3	ABC	3.15483	4.41381	4.07228	1.6583	0	0	0	0	0	0	0	0	0	0	0	0	0	0	0	0	0	0	0	0	0	0	0	0	0	0	0	0	0	0	0	0	0	0	0	0	0	0	0	0	0
64	ENSG00000204267	TAP2	3	ABC	1.6445	1.98243	1.47971	1.98457	0	0	0	0	0	0	0	0	0	0	0	0	0	0	0	0	0	0	0	0	0	0	0	0	0	0	0	0	0	0	0	0	0	0	0	0	0	0	0	0	0
65	ENSG00000118946	PCDH17	3	ABC	12.6798	8.08397	16.1957	2.89589	12	0	12	0	0	0	0	0	0	0	0	0	0	0	0	0	0	1	1	1	1	1	1	1	1	1	1	1	0	0	0	0	1	0	0	0	0	0	0	0	0
66	ENSG00000187134	AKR1C1	3	ABC	-4.22226	-2.54408	-1.62038	-2.65515	0	0	0	0	0	0	0	0	0	0	0	0	0	0	0	0	0	0	0	0	0	0	0	0	0	0	0	0	0	0	0	0	0	0	0	0	0	0	0	0	0
67	ENSG00000121966	CXCR4	3	ABD	4.37783	2.07417	-2.2355	3.36867	2	2	0	0	1	0	1	0	0	0	0	0	0	0	0	0	0	0	0	0	0	0	0	0	0	0	0	0	0	0	0	0	0	0	0	0	0	0	0	0	0
68	ENSG00000125378	BMP4	3	ABD	-2.39193	-1.55488	3.17893	-28.0828	4	4	0	0	1	0	0	1	0	0	0	0	1	0	0	1	0	0	0	0	0	0	0	0	0	0	0	0	0	0	0	0	0	0	0	0	0	0	0	0	0
69	ENSG00000196611	MMP1	3	ABD	10.6536	73.9788	-2.72947	3.25743	21	7	14	0	1	1	1	1	1	1	0	0	1	0	0	0	0	1	1	1	1	1	1	1	1	1	1	1	0	1	0	1	1	0	0	0	0	0	0	0	0
70	ENSG00000113555	PCDH12	3	ABD	13.3653	2.14961	1.30727	14.6449	12	0	12	0	0	0	0	0	0	0	0	0	0	0	0	0	0	1	1	1	1	1	1	1	1	1	1	1	0	0	0	0	1	0	0	0	0	0	0	0	0
71	ENSG00000103034	NDRG4	3	ABD	-3.76485	-3.23281	-1.15385	-5.47104	1	1	0	0	1	0	0	0	0	0	0	0	0	0	0	0	0	0	0	0	0	0	0	0	0	0	0	0	0	0	0	0	0	0	0	0	0	0	0	0	0
72	ENSG00000080709	KCNN2	3	ABD	6.19146	7.27034	1.83677	4.20331	11	0	11	0	0	0	0	0	0	0	0	0	0	0	0	0	0	1	1	1	1	1	1	1	1	1	1	1	0	0	0	0	0	0	0	0	0	0	0	0	0
73	ENSG00000113319	RASGRF2	3	ABD	2.61979	2.47955	1.21958	2.35026	1	1	0	0	1	0	0	0	0	0	0	0	0	0	0	0	0	0	0	0	0	0	0	0	0	0	0	0	0	0	0	0	0	0	0	0	0	0	0	0	0
74	ENSG00000146409	SLC18B1	3	ABD	1.88594	3.19841	1.00406	2.67348	0	0	0	0	0	0	0	0	0	0	0	0	0	0	0	0	0	0	0	0	0	0	0	0	0	0	0	0	0	0	0	0	0	0	0	0	0	0	0	0	0
75	ENSG00000164125	FAM198B	3	ABD	2.84985	8.00481	1.34881	3.78008	1	1	0	0	0	0	0	0	0	0	0	0	0	0	1	0	0	0	0	0	0	0	0	0	0	0	0	0	0	0	0	0	0	0	0	0	0	0	0	0	0
76	ENSG00000166750	SLFN5	3	ABD	1.81958	2.15619	1.15001	2.65926	0	0	0	0	0	0	0	0	0	0	0	0	0	0	0	0	0	0	0	0	0	0	0	0	0	0	0	0	0	0	0	0	0	0	0	0	0	0	0	0	0
77	ENSG00000120885	CLU	3	ABD	-2.69751	-4.11436	-1.38163	-7.1775	0	0	0	0	0	0	0	0	0	0	0	0	0	0	0	0	0	0	0	0	0	0	0	0	0	0	0	0	0	0	0	0	0	0	0	0	0	0	0	0	0
78	ENSG00000177409	SAMD9L	3	ABD	2.85927	3.18514	1.2531	4.32634	0	0	0	0	0	0	0	0	0	0	0	0	0	0	0	0	0	0	0	0	0	0	0	0	0	0	0	0	0	0	0	0	0	0	0	0	0	0	0	0	0
79	ENSG00000176046	NUPR1	3	ABD	-1.7576	-3.93838	-2.02265	-3.72179	1	1	0	0	1	0	0	0	0	0	0	0	0	0	0	0	0	0	0	0	0	0	0	0	0	0	0	0	0	0	0	0	0	0	0	0	0	0	0	0	0
80	ENSG00000197321	SVIL	3	ABD	2.04564	1.67898	1.10381	2.90132	1	1	0	0	0	0	1	0	0	0	0	0	0	0	0	0	0	0	0	0	0	0	0	0	0	0	0	0	0	0	0	0	0	0	0	0	0	0	0	0	0
81	ENSG00000198873	GRK5	3	ABD	2.41304	2.07629	1.05033	2.21748	0	0	0	0	0	0	0	0	0	0	0	0	0	0	0	0	0	0	0	0	0	0	0	0	0	0	0	0	0	0	0	0	0	0	0	0	0	0	0	0	0
82	ENSG00000137965	IFI44	3	ABD	2.90231	5.33861	1.08609	8.10707	0	0	0	0	0	0	0	0	0	0	0	0	0	0	0	0	0	0	0	0	0	0	0	0	0	0	0	0	0	0	0	0	0	0	0	0	0	0	0	0	0
83	ENSG00000169213	RAB3B	3	ABD	-3.33944	-1.70687	-1.07705	-11.512	0	0	0	0	0	0	0	0	0	0	0	0	0	0	0	0	0	0	0	0	0	0	0	0	0	0	0	0	0	0	0	0	0	0	0	0	0	0	0	0	0
84	ENSG00000111057	KRT18	3	ABD	-3.08523	-2.70001	-1.29043	-2.69137	2	2	0	0	1	0	0	0	0	0	1	0	0	0	0	0	0	0	0	0	0	0	0	0	0	0	0	0	0	0	0	0	0	0	0	0	0	0	0	0	0
85	ENSG00000152689	RASGRP3	3	ABD	10.0361	2.38398	1.73496	2.67742	8	1	7	0	1	0	0	0	0	0	0	0	0	0	0	0	0	0	0	0	0	1	1	1	1	1	1	1	0	0	0	0	0	0	0	0	0	0	0	0	0
86	ENSG00000043462	LCP2	3	ACD	3.26959	1.02057	3.7376	4.75285	0	0	0	0	0	0	0	0	0	0	0	0	0	0	0	0	0	0	0	0	0	0	0	0	0	0	0	0	0	0	0	0	0	0	0	0	0	0	0	0	0
87	ENSG00000057294	PKP2	3	ACD	-8.95764	-1.79607	-2.38488	-12.2725	14	0	14	0	0	0	0	0	0	0	0	0	0	0	0	0	0	1	1	1	1	1	1	1	1	1	1	1	0	1	0	1	1	0	0	0	0	0	0	0	0
88	ENSG00000077238	IL4R	3	ACD	1.75472	1.61341	1.39551	2.38091	2	2	0	0	1	0	0	0	0	1	0	0	0	0	0	0	0	0	0	0	0	0	0	0	0	0	0	0	0	0	0	0	0	0	0	0	0	0	0	0	0
89	ENSG00000102265	TIMP1	3	ACD	4.05395	1.08495	4.2319	2.77584	3	3	0	0	1	0	0	0	0	1	0	0	1	0	0	0	0	0	0	0	0	0	0	0	0	0	0	0	0	0	0	0	0	0	0	0	0	0	0	0	0
90	ENSG00000103888	KIAA1199	3	ACD	25.4923	1.01766	3.09082	24.4097	0	0	0	0	0	0	0	0	0	0	0	0	0	0	0	0	0	0	0	0	0	0	0	0	0	0	0	0	0	0	0	0	0	0	0	0	0	0	0	0	0
91	ENSG00000113532	ST8SIA4	3	ACD	5.33252	-1.04395	2.03617	4.76708	15	1	14	2	0	0	0	0	0	0	0	0	1	0	0	0	0	1	1	1	1	1	1	1	1	1	1	1	0	0	1	0	0	0	0	0	0	1	0	0	0
92	ENSG00000119699	TGFB3	3	ACD	4.31668	-1.04301	9.53585	5.75587	1	1	0	0	1	0	0	0	0	0	0	0	0	0	0	0	0	0	0	0	0	0	0	0	0	0	0	0	0	0	0	0	0	0	0	0	0	0	0	0	0
93	ENSG00000123685	BATF3	3	ACD	2.79096	1.08004	10.4484	5.30414	0	0	0	0	0	0	0	0	0	0	0	0	0	0	0	0	0	0	0	0	0	0	0	0	0	0	0	0	0	0	0	0	0	0	0	0	0	0	0	0	0
94	ENSG00000123700	KCNJ2	3	ACD	3.69231	2.33599	3.54848	100.933	0	0	0	0	0	0	0	0	0	0	0	0	0	0	0	0	0	0	0	0	0	0	0	0	0	0	0	0	0	0	0	0	0	0	0	0	0	0	0	0	0
95	ENSG00000124215	CDH26	3	ACD	5.38736	1.25861	3.29429	9.21805	7	0	7	0	0	0	0	0	0	0	0	0	0	0	0	0	0	0	0	0	0	1	1	1	1	1	1	1	0	0	0	0	0	0	0	0	0	0	0	0	0
96	ENSG00000128335	APOL2	3	ACD	2.07141	-1.03275	1.979	2.1391	0	0	0	0	0	0	0	0	0	0	0	0	0	0	0	0	0	0	0	0	0	0	0	0	0	0	0	0	0	0	0	0	0	0	0	0	0	0	0	0	0
97	ENSG00000114019	AMOTL2	3	ACD	-2.60899	-1.15605	-1.60135	-3.29266	1	1	0	0	1	0	0	0	0	0	0	0	0	0	0	0	0	0	0	0	0	0	0	0	0	0	0	0	0	0	0	0	0	0	0	0	0	0	0	0	0
98	ENSG00000135074	ADAM19	3	ACD	12.901	-1.13794	1.54	4.13549	14	1	13	0	1	0	0	0	0	0	0	0	0	0	0	0	0	1	1	1	1	1	1	1	1	1	1	1	0	0	0	1	1	0	0	0	0	0	0	0	0
99	ENSG00000135363	LMO2	3	ACD	6.86127	1.37589	1.51567	2.57337	10	1	9	0	0	0	0	0	1	0	0	0	0	0	0	0	0	1	1	1	1	1	0	0	1	1	1	0	0	0	0	0	1	0	0	0	0	0	0	0	0
100	ENSG00000136379	ABHD17C	3	ACD	3.00279	-1.00545	2.36198	2.7223	0	0	0	0	0	0	0	0	0	0	0	0	0	0	0	0	0	0	0	0	0	0	0	0	0	0	0	0	0	0	0	0	0	0	0	0	0	0	0	0	0
101	ENSG00000204642	HLA-F	3	ACD	2.06885	1.30077	2.05414	5.7562	0	0	0	0	0	0	0	0	0	0	0	0	0	0	0	0	0	0	0	0	0	0	0	0	0	0	0	0	0	0	0	0	0	0	0	0	0	0	0	0	0
102	ENSG00000138623	SEMA7A	3	ACD	13.0657	-1.08555	5.06255	5.69816	7	1	6	0	1	0	0	0	0	0	0	0	0	0	0	0	0	0	0	0	0	0	1	1	1	1	1	1	0	0	0	0	0	0	0	0	0	0	0	0	0
103	ENSG00000113763	UNC5A	3	ACD	26.018	-1.02723	2.95406	4.26789	5	1	4	0	0	1	0	0	0	0	0	0	0	0	0	0	0	0	0	0	0	1	1	1	0	0	0	1	0	0	0	0	0	0	0	0	0	0	0	0	0
104	ENSG00000059377	TBXAS1	3	ACD	2.56948	1.02874	1.53836	8.99828	2	2	0	0	0	0	0	1	0	0	1	0	0	0	0	0	0	0	0	0	0	0	0	0	0	0	0	0	0	0	0	0	0	0	0	0	0	0	0	0	0
105	ENSG00000077044	DGKD	3	ACD	2.58813	1.11622	1.57205	3.78364	0	0	0	0	0	0	0	0	0	0	0	0	0	0	0	0	0	0	0	0	0	0	0	0	0	0	0	0	0	0	0	0	0	0	0	0	0	0	0	0	0
106	ENSG00000109738	GLRB	3	ACD	-3.34912	-2.12293	-2.7664	-3.56726	1	1	0	0	0	0	0	0	0	0	0	1	0	0	0	0	0	0	0	0	0	0	0	0	0	0	0	0	0	0	0	0	0	0	0	0	0	0	0	0	0
107	ENSG00000138685	FGF2	3	ACD	-3.63052	-1.45775	-1.69864	-13.3835	1	1	0	0	1	0	0	0	0	0	0	0	0	0	0	0	0	0	0	0	0	0	0	0	0	0	0	0	0	0	0	0	0	0	0	0	0	0	0	0	0
108	ENSG00000079841	RIMS1	3	ACD	-6.01228	-3.44421	-2.92525	-11.8062	13	0	13	0	0	0	0	0	0	0	0	0	0	0	0	0	0	1	1	1	1	1	1	1	1	1	1	1	0	0	0	0	1	1	0	0	0	0	0	0	0
109	ENSG00000138772	ANXA3	3	ACD	-5.07343	-1.4726	-3.31552	-14.0422	12	0	12	0	0	0	0	0	0	0	0	0	0	0	0	0	0	1	1	1	1	1	1	1	1	1	1	1	0	0	0	0	1	0	0	0	0	0	0	0	0
110	ENSG00000113369	ARRDC3	3	ACD	1.97281	1.43758	1.67749	2.15599	0	0	0	0	0	0	0	0	0	0	0	0	0	0	0	0	0	0	0	0	0	0	0	0	0	0	0	0	0	0	0	0	0	0	0	0	0	0	0	0	0
111	ENSG00000074706	IPCEF1	3	ACD	5.53066	1.04671	3.94781	3.88627	12	0	12	1	0	0	0	0	0	0	0	0	0	0	0	0	0	1	1	1	1	1	1	1	1	1	1	1	1	0	0	0	0	0	0	0	0	0	0	0	0
112	ENSG00000069122	GPR116	3	ACD	2.4975	1.30508	1.4806	3.17091	0	0	0	0	0	0	0	0	0	0	0	0	0	0	0	0	0	0	0	0	0	0	0	0	0	0	0	0	0	0	0	0	0	0	0	0	0	0	0	0	0
113	ENSG00000104177	MYEF2	3	ACD	-3.44634	1.3067	-1.94643	-3.4816	0	0	0	0	0	0	0	0	0	0	0	0	0	0	0	0	0	0	0	0	0	0	0	0	0	0	0	0	0	0	0	0	0	0	0	0	0	0	0	0	0
114	ENSG00000147119	CHST7	3	ACD	3.68265	1.03764	1.53156	2.92824	0	0	0	0	0	0	0	0	0	0	0	0	0	0	0	0	0	0	0	0	0	0	0	0	0	0	0	0	0	0	0	0	0	0	0	0	0	0	0	0	0
115	ENSG00000154556	SORBS2	3	ACD	-3.19351	-1.14177	-1.60591	-5.07531	0	0	0	0	0	0	0	0	0	0	0	0	0	0	0	0	0	0	0	0	0	0	0	0	0	0	0	0	0	0	0	0	0	0	0	0	0	0	0	0	0
116	ENSG00000154589	LY96	3	ACD	5.9725	1.26485	1.70385	2.37217	6	0	6	0	0	0	0	0	0	0	0	0	0	0	0	0	0	0	0	0	0	0	1	1	1	1	1	1	0	0	0	0	0	0	0	0	0	0	0	0	0
117	ENSG00000157483	MYO1E	3	ACD	1.48827	1.52488	1.86985	2.18399	0	0	0	0	0	0	0	0	0	0	0	0	0	0	0	0	0	0	0	0	0	0	0	0	0	0	0	0	0	0	0	0	0	0	0	0	0	0	0	0	0
118	ENSG00000198947	DMD	3	ACD	-3.27962	-1.74563	-2.32459	-3.66276	0	0	0	0	0	0	0	0	0	0	0	0	0	0	0	0	0	0	0	0	0	0	0	0	0	0	0	0	0	0	0	0	0	0	0	0	0	0	0	0	0
119	ENSG00000159167	STC1	3	ACD	7.24321	3.00388	2.02071	68.47	15	0	15	1	0	0	0	0	0	0	0	0	0	0	0	0	0	1	1	1	1	1	1	1	1	1	1	1	0	0	0	0	1	1	0	0	0	1	0	0	0
120	ENSG00000169169	CPT1C	3	ACD	4.57309	1.1694	1.54493	2.98144	0	0	0	0	0	0	0	0	0	0	0	0	0	0	0	0	0	0	0	0	0	0	0	0	0	0	0	0	0	0	0	0	0	0	0	0	0	0	0	0	0
121	ENSG00000164040	PGRMC2	3	ACD	-1.93507	-1.49381	-1.24125	-2.51921	2	2	0	0	1	0	0	0	0	0	0	0	1	0	0	0	0	0	0	0	0	0	0	0	0	0	0	0	0	0	0	0	0	0	0	0	0	0	0	0	0
122	ENSG00000164161	HHIP	3	ACD	-5.52527	-1.16627	-2.5737	-23.181	11	0	11	0	0	0	0	0	0	0	0	0	0	0	0	0	0	1	1	1	1	1	1	1	1	1	1	1	0	0	0	0	0	0	0	0	0	0	0	0	0
123	ENSG00000071054	MAP4K4	3	ACD	4.83808	1.13847	1.33732	3.30486	0	0	0	0	0	0	0	0	0	0	0	0	0	0	0	0	0	0	0	0	0	0	0	0	0	0	0	0	0	0	0	0	0	0	0	0	0	0	0	0	0
124	ENSG00000171435	KSR2	3	ACD	-7.201	-1.56445	-9.17981	-6.96793	11	0	11	0	0	0	0	0	0	0	0	0	0	0	0	0	0	1	1	1	1	1	1	1	1	1	1	1	0	0	0	0	0	0	0	0	0	0	0	0	0
125	ENSG00000128641	MYO1B	3	ACD	3.72367	-1.08774	2.7426	2.88168	0	0	0	0	0	0	0	0	0	0	0	0	0	0	0	0	0	0	0	0	0	0	0	0	0	0	0	0	0	0	0	0	0	0	0	0	0	0	0	0	0
126	ENSG00000258947	TUBB3	3	ACD	3.59329	-1.07299	1.74398	2.44	1	1	0	0	1	0	0	0	0	0	0	0	0	0	0	0	0	0	0	0	0	0	0	0	0	0	0	0	0	0	0	0	0	0	0	0	0	0	0	0	0
127	ENSG00000170017	ALCAM	3	ACD	-1.76519	1.09056	-1.90125	-5.02513	0	0	0	0	0	0	0	0	0	0	0	0	0	0	0	0	0	0	0	0	0	0	0	0	0	0	0	0	0	0	0	0	0	0	0	0	0	0	0	0	0
128	ENSG00000225697	SLC26A6	3	ACD	2.08667	1.05334	1.57667	3.22693	0	0	0	0	0	0	0	0	0	0	0	0	0	0	0	0	0	0	0	0	0	0	0	0	0	0	0	0	0	0	0	0	0	0	0	0	0	0	0	0	0
129	ENSG00000135362	PRR5L	3	ACD	4.81691	1.07941	1.66675	9.13163	0	0	0	0	0	0	0	0	0	0	0	0	0	0	0	0	0	0	0	0	0	0	0	0	0	0	0	0	0	0	0	0	0	0	0	0	0	0	0	0	0
130	ENSG00000054793	ATP9A	3	ACD	-3.16712	-1.35302	-1.1999	-2.91016	0	0	0	0	0	0	0	0	0	0	0	0	0	0	0	0	0	0	0	0	0	0	0	0	0	0	0	0	0	0	0	0	0	0	0	0	0	0	0	0	0
131	ENSG00000091972	CD200	3	ACD	4.22673	1.32619	2.30062	12.0994	0	0	0	0	0	0	0	0	0	0	0	0	0	0	0	0	0	0	0	0	0	0	0	0	0	0	0	0	0	0	0	0	0	0	0	0	0	0	0	0	0
132	ENSG00000181804	SLC9A9	3	ACD	2.42218	1.05343	5.33877	4.85845	0	0	0	0	0	0	0	0	0	0	0	0	0	0	0	0	0	0	0	0	0	0	0	0	0	0	0	0	0	0	0	0	0	0	0	0	0	0	0	0	0
133	ENSG00000179314	WSCD1	3	ACD	5.92342	0	6.16626	2.93154	0	0	0	0	0	0	0	0	0	0	0	0	0	0	0	0	0	0	0	0	0	0	0	0	0	0	0	0	0	0	0	0	0	0	0	0	0	0	0	0	0
134	ENSG00000176720	BOK	3	ACD	-2.8949	-1.47107	-1.50598	-2.99441	0	0	0	0	0	0	0	0	0	0	0	0	0	0	0	0	0	0	0	0	0	0	0	0	0	0	0	0	0	0	0	0	0	0	0	0	0	0	0	0	0
135	ENSG00000134954	ETS1	3	ACD	3.89232	1.43194	2.2715	2.78357	4	4	0	0	1	0	1	1	0	0	1	0	0	0	0	0	0	0	0	0	0	0	0	0	0	0	0	0	0	0	0	0	0	0	0	0	0	0	0	0	0
136	ENSG00000151692	RNF144A	3	ACD	2.68288	1.02952	19.9421	4.80486	0	0	0	0	0	0	0	0	0	0	0	0	0	0	0	0	0	0	0	0	0	0	0	0	0	0	0	0	0	0	0	0	0	0	0	0	0	0	0	0	0
137	ENSG00000182511	FES	3	ACD	3.0239	-1.04315	1.34442	2.97064	1	1	0	0	0	0	0	0	1	0	0	0	0	0	0	0	0	0	0	0	0	0	0	0	0	0	0	0	0	0	0	0	0	0	0	0	0	0	0	0	0
138	ENSG00000184232	OAF	3	ACD	3.79081	1.18102	1.84558	2.86499	0	0	0	0	0	0	0	0	0	0	0	0	0	0	0	0	0	0	0	0	0	0	0	0	0	0	0	0	0	0	0	0	0	0	0	0	0	0	0	0	0
139	ENSG00000184489	PTP4A3	3	ACD	5.97049	1.18158	15.2569	5.24407	7	1	6	0	1	0	0	0	0	0	0	0	0	0	0	0	0	0	0	0	0	0	1	1	1	1	1	1	0	0	0	0	0	0	0	0	0	0	0	0	0
140	ENSG00000112837	TBX18	3	ACD	-2.25633	-1.65103	-1.5002	-3.13719	0	0	0	0	0	0	0	0	0	0	0	0	0	0	0	0	0	0	0	0	0	0	0	0	0	0	0	0	0	0	0	0	0	0	0	0	0	0	0	0	0
141	ENSG00000140479	PCSK6	3	ACD	9.7631	1.01092	11.7055	6.56936	8	0	8	0	0	0	0	0	0	0	0	0	0	0	0	0	0	0	0	0	0	0	1	1	1	1	1	1	0	0	0	1	1	0	0	0	0	0	0	0	0
142	ENSG00000131386	GALNT15	3	ACD	-3.22088	1.20363	-1.75857	-3.98079	0	0	0	0	0	0	0	0	0	0	0	0	0	0	0	0	0	0	0	0	0	0	0	0	0	0	0	0	0	0	0	0	0	0	0	0	0	0	0	0	0
143	ENSG00000159176	CSRP1	3	ACD	-1.69253	-1.34562	-2.08257	-2.70344	1	1	0	0	1	0	0	0	0	0	0	0	0	0	0	0	0	0	0	0	0	0	0	0	0	0	0	0	0	0	0	0	0	0	0	0	0	0	0	0	0
144	ENSG00000081189	MEF2C	3	ACD	3.08299	1.47541	3.1348	1.99822	4	4	0	0	1	0	0	0	1	0	0	1	0	1	0	0	0	0	0	0	0	0	0	0	0	0	0	0	0	0	0	0	0	0	0	0	0	0	0	0	0
145	ENSG00000151623	NR3C2	3	ACD	-3.2387	-1.06392	-2.31992	-4.38652	0	0	0	0	0	0	0	0	0	0	0	0	0	0	0	0	0	0	0	0	0	0	0	0	0	0	0	0	0	0	0	0	0	0	0	0	0	0	0	0	0
146	ENSG00000022267	FHL1	3	ACD	-6.18971	-1.2872	-1.46039	-4.20949	16	4	12	0	1	0	1	0	0	0	0	1	1	0	0	0	0	1	1	1	1	1	1	1	1	1	1	1	0	0	0	0	0	1	0	0	0	0	0	0	0
147	ENSG00000166710	B2M	3	ACD	1.94552	1.03517	1.53702	2.26704	1	1	0	0	1	0	0	0	0	0	0	0	0	0	0	0	0	0	0	0	0	0	0	0	0	0	0	0	0	0	0	0	0	0	0	0	0	0	0	0	0
148	ENSG00000171631	P2RY6	3	ACD	5.84453	1.01868	11.275	5.04791	8	1	7	0	1	0	0	0	0	0	0	0	0	0	0	0	0	0	0	0	0	0	1	1	1	1	1	1	0	0	0	0	0	1	0	0	0	0	0	0	0
149	ENSG00000196196	HRCT1	3	ACD	-3.87792	-1.50728	-1.68565	-4.95709	0	0	0	0	0	0	0	0	0	0	0	0	0	0	0	0	0	0	0	0	0	0	0	0	0	0	0	0	0	0	0	0	0	0	0	0	0	0	0	0	0
150	ENSG00000198133	TMEM229B	3	ACD	2.70981	1.00253	2.63603	4.25636	1	1	0	0	0	0	0	0	0	0	0	0	1	0	0	0	0	0	0	0	0	0	0	0	0	0	0	0	0	0	0	0	0	0	0	0	0	0	0	0	0
151	ENSG00000196562	SULF2	3	ACD	3.25057	1.66852	2.12033	2.39499	0	0	0	0	0	0	0	0	0	0	0	0	0	0	0	0	0	0	0	0	0	0	0	0	0	0	0	0	0	0	0	0	0	0	0	0	0	0	0	0	0
152	ENSG00000204632	HLA-G	3	ACD	1.97543	1.12132	1.50154	3.31479	0	0	0	0	0	0	0	0	0	0	0	0	0	0	0	0	0	0	0	0	0	0	0	0	0	0	0	0	0	0	0	0	0	0	0	0	0	0	0	0	0
153	ENSG00000196715	VKORC1L1	3	ACD	-2.22712	-1.29238	-1.31152	-2.23211	0	0	0	0	0	0	0	0	0	0	0	0	0	0	0	0	0	0	0	0	0	0	0	0	0	0	0	0	0	0	0	0	0	0	0	0	0	0	0	0	0
154	ENSG00000120820	GLT8D2	3	ACD	4.48645	1.46329	2.22793	8.44256	0	0	0	0	0	0	0	0	0	0	0	0	0	0	0	0	0	0	0	0	0	0	0	0	0	0	0	0	0	0	0	0	0	0	0	0	0	0	0	0	0
155	ENSG00000198844	ARHGEF15	3	ACD	2.75266	1.16203	1.3563	2.43702	0	0	0	0	0	0	0	0	0	0	0	0	0	0	0	0	0	0	0	0	0	0	0	0	0	0	0	0	0	0	0	0	0	0	0	0	0	0	0	0	0
156	ENSG00000198879	SFMBT2	3	ACD	1.91337	-1.00312	2.86962	9.45519	0	0	0	0	0	0	0	0	0	0	0	0	0	0	0	0	0	0	0	0	0	0	0	0	0	0	0	0	0	0	0	0	0	0	0	0	0	0	0	0	0
157	ENSG00000143479	DYRK3	3	ACD	2.96727	1.29988	1.29641	2.33253	1	1	0	0	0	1	0	0	0	0	0	0	0	0	0	0	0	0	0	0	0	0	0	0	0	0	0	0	0	0	0	0	0	0	0	0	0	0	0	0	0
158	ENSG00000143153	ATP1B1	3	ACD	-3.78056	1.25414	-1.99999	-6.43146	0	0	0	0	0	0	0	0	0	0	0	0	0	0	0	0	0	0	0	0	0	0	0	0	0	0	0	0	0	0	0	0	0	0	0	0	0	0	0	0	0
159	ENSG00000117228	GBP1	3	ACD	1.78068	2.34214	2.10125	2.60207	1	1	0	0	1	0	0	0	0	0	0	0	0	0	0	0	0	0	0	0	0	0	0	0	0	0	0	0	0	0	0	0	0	0	0	0	0	0	0	0	0
160	ENSG00000178922	HYI	3	ACD	-2.37993	-1.33136	-1.54879	-4.44249	0	0	0	0	0	0	0	0	0	0	0	0	0	0	0	0	0	0	0	0	0	0	0	0	0	0	0	0	0	0	0	0	0	0	0	0	0	0	0	0	0
161	ENSG00000124145	SDC4	3	ACD	-3.63867	-1.36287	-1.62239	-3.09591	1	1	0	0	1	0	0	0	0	0	0	0	0	0	0	0	0	0	0	0	0	0	0	0	0	0	0	0	0	0	0	0	0	0	0	0	0	0	0	0	0
162	ENSG00000240065	PSMB9	3	ACD	2.4071	2.76756	3.30876	3.59716	1	1	0	0	0	0	0	0	1	0	0	0	0	0	0	0	0	0	0	0	0	0	0	0	0	0	0	0	0	0	0	0	0	0	0	0	0	0	0	0	0
163	ENSG00000204264	PSMB8	3	ACD	1.5308	1.77351	1.75466	2.55343	2	2	0	0	0	0	0	0	1	0	0	0	0	0	1	0	0	0	0	0	0	0	0	0	0	0	0	0	0	0	0	0	0	0	0	0	0	0	0	0	0
164	ENSG00000185950	IRS2	3	ACD	-3.94541	-2.0023	-2.34351	-4.14904	4	4	0	0	0	0	0	0	0	0	1	1	0	1	0	1	0	0	0	0	0	0	0	0	0	0	0	0	0	0	0	0	0	0	0	0	0	0	0	0	0
165	ENSG00000162496	DHRS3	3	ACD	-2.87189	-1.13038	-1.56492	-2.75388	1	1	0	0	0	0	0	0	0	0	1	0	0	0	0	0	0	0	0	0	0	0	0	0	0	0	0	0	0	0	0	0	0	0	0	0	0	0	0	0	0
166	ENSG00000206503	HLA-A	3	ACD	2.32648	1.08375	1.5364	2.7359	0	0	0	0	0	0	0	0	0	0	0	0	0	0	0	0	0	0	0	0	0	0	0	0	0	0	0	0	0	0	0	0	0	0	0	0	0	0	0	0	0
167	ENSG00000196460	RFX8	3	ACD	6.20483	0	6.55688	13.1027	8	0	8	0	0	0	0	0	0	0	0	0	0	0	0	0	0	1	1	1	1	1	0	0	1	1	1	0	0	0	0	0	0	0	0	0	0	0	0	0	0
168	ENSG00000102048	ASB9	3	ACD	1.90083	2.15085	2.42973	5.82862	0	0	0	0	0	0	0	0	0	0	0	0	0	0	0	0	0	0	0	0	0	0	0	0	0	0	0	0	0	0	0	0	0	0	0	0	0	0	0	0	0
169	ENSG00000107099	DOCK8	3	ACD	2.69131	1.51798	1.51899	4.34414	0	0	0	0	0	0	0	0	0	0	0	0	0	0	0	0	0	0	0	0	0	0	0	0	0	0	0	0	0	0	0	0	0	0	0	0	0	0	0	0	0
170	ENSG00000184156	KCNQ3	3	ACD	10.9062	1.02652	11.2131	8.63647	13	1	12	0	1	0	0	0	0	0	0	0	0	0	0	0	0	1	1	1	1	1	1	1	1	1	1	1	0	0	0	0	0	1	0	0	0	0	0	0	0
171	ENSG00000205403	CFI	3	ACD	4.67009	1.98264	7.22805	5.13868	1	1	0	0	1	0	0	0	0	0	0	0	0	0	0	0	0	0	0	0	0	0	0	0	0	0	0	0	0	0	0	0	0	0	0	0	0	0	0	0	0
172	ENSG00000216490	IFI30	3	ACD	3.31614	0	4.49737	3.21975	1	1	0	0	1	0	0	0	0	0	0	0	0	0	0	0	0	0	0	0	0	0	0	0	0	0	0	0	0	0	0	0	0	0	0	0	0	0	0	0	0
173	ENSG00000198833	UBE2J1	3	ACD	2.60893	1.33598	1.82844	2.58508	1	1	0	0	1	0	0	0	0	0	0	0	0	0	0	0	0	0	0	0	0	0	0	0	0	0	0	0	0	0	0	0	0	0	0	0	0	0	0	0	0
174	ENSG00000104341	LAPTM4B	3	ACD	1.97507	1.51821	3.55231	3.97212	0	0	0	0	0	0	0	0	0	0	0	0	0	0	0	0	0	0	0	0	0	0	0	0	0	0	0	0	0	0	0	0	0	0	0	0	0	0	0	0	0
175	ENSG00000240024	LINC00888	3	ACD	2.70741	1.22325	1.26105	2.61898	0	0	0	0	0	0	0	0	0	0	0	0	0	0	0	0	0	0	0	0	0	0	0	0	0	0	0	0	0	0	0	0	0	0	0	0	0	0	0	0	0
176	ENSG00000065809	FAM107B	2	AB	2.29521	1.37914	-1.49142	-1.57005	0	0	0	0	0	0	0	0	0	0	0	0	0	0	0	0	0	0	0	0	0	0	0	0	0	0	0	0	0	0	0	0	0	0	0	0	0	0	0	0	0
177	ENSG00000119630	PGF	2	AB	8.16172	2.04066	-1.63616	1.33643	9	0	9	2	0	0	0	0	0	0	0	0	0	0	0	0	0	0	0	0	0	1	1	1	1	1	1	1	1	0	0	0	0	0	0	0	0	1	0	0	0
178	ENSG00000120337	TNFSF18	2	AB	21.8481	8.06926	-6.92043	-3.89317	0	0	0	0	0	0	0	0	0	0	0	0	0	0	0	0	0	0	0	0	0	0	0	0	0	0	0	0	0	0	0	0	0	0	0	0	0	0	0	0	0
179	ENSG00000105967	TFEC	2	AB	2.96427	6.18407	-1.55727	1.4973	1	1	0	0	0	0	0	0	1	0	0	0	0	0	0	0	0	0	0	0	0	0	0	0	0	0	0	0	0	0	0	0	0	0	0	0	0	0	0	0	0
180	ENSG00000117586	TNFSF4	2	AB	4.55867	6.00602	-1.01144	-5.0681	1	1	0	0	0	0	0	0	0	0	0	0	0	0	1	0	0	0	0	0	0	0	0	0	0	0	0	0	0	0	0	0	0	0	0	0	0	0	0	0	0
181	ENSG00000163251	FZD5	2	AB	-3.31797	-1.81218	1.66406	-1.32381	0	0	0	0	0	0	0	0	0	0	0	0	0	0	0	0	0	0	0	0	0	0	0	0	0	0	0	0	0	0	0	0	0	0	0	0	0	0	0	0	0
182	ENSG00000170891	CYTL1	2	AB	7.20293	2.32494	-2.66199	1.27127	7	0	7	1	0	0	0	0	0	0	0	0	0	0	0	0	0	0	0	0	0	0	1	1	1	1	1	1	1	0	0	0	0	0	0	0	0	0	0	0	0
183	ENSG00000175264	CHST1	2	AB	10.5803	3.1176	-1.36722	-1.15935	11	0	11	0	0	0	0	0	0	0	0	0	0	0	0	0	0	1	1	1	1	1	1	1	1	1	1	1	0	0	0	0	0	0	0	0	0	0	0	0	0
184	ENSG00000006210	CX3CL1	2	AB	-3.70701	-3.02695	1.16923	-2.16645	1	1	0	0	1	0	0	0	0	0	0	0	0	0	0	0	0	0	0	0	0	0	0	0	0	0	0	0	0	0	0	0	0	0	0	0	0	0	0	0	0
185	ENSG00000078237	C12orf5	2	AB	2.57227	1.54564	1.06218	-1.01479	0	0	0	0	0	0	0	0	0	0	0	0	0	0	0	0	0	0	0	0	0	0	0	0	0	0	0	0	0	0	0	0	0	0	0	0	0	0	0	0	0
186	ENSG00000101210	EEF1A2	2	AB	-6.87537	-1.6548	1.5537	-1.92104	9	0	9	1	0	0	0	0	0	0	0	0	0	0	0	0	0	0	0	0	0	0	1	1	1	1	1	1	0	0	1	0	1	0	1	0	0	0	0	0	0
187	ENSG00000087245	MMP2	2	AB	2.72555	1.44421	1.06577	1.49489	5	5	0	0	1	1	0	1	1	0	0	0	1	0	0	0	0	0	0	0	0	0	0	0	0	0	0	0	0	0	0	0	0	0	0	0	0	0	0	0	0
188	ENSG00000106484	MEST	2	AB	-7.90561	-7.3648	-1.24562	-1.76203	7	0	7	1	0	0	0	0	0	0	0	0	0	0	0	0	0	0	0	0	0	0	1	1	1	1	1	1	0	0	0	0	0	0	0	0	0	0	1	0	0
189	ENSG00000109846	CRYAB	2	AB	-6.06947	-7.0516	-1.21307	-1.82948	15	0	15	0	0	0	0	0	0	0	0	0	0	0	0	0	0	1	1	1	1	1	1	1	1	1	1	1	0	1	1	0	1	1	0	0	0	0	0	0	0
190	ENSG00000113083	LOX	2	AB	2.35144	2.5144	1.25129	1.17317	1	1	0	0	1	0	0	0	0	0	0	0	0	0	0	0	0	0	0	0	0	0	0	0	0	0	0	0	0	0	0	0	0	0	0	0	0	0	0	0	0
191	ENSG00000010319	SEMA3G	2	AB	-3.97036	-2.13475	-1.30215	-2.9157	0	0	0	0	0	0	0	0	0	0	0	0	0	0	0	0	0	0	0	0	0	0	0	0	0	0	0	0	0	0	0	0	0	0	0	0	0	0	0	0	0
192	ENSG00000115232	ITGA4	2	AB	3.35251	1.78782	-1.06163	-1.70473	2	2	0	0	1	0	0	0	1	0	0	0	0	0	0	0	0	0	0	0	0	0	0	0	0	0	0	0	0	0	0	0	0	0	0	0	0	0	0	0	0
193	ENSG00000126803	HSPA2	2	AB	-2.13	-1.36926	-1.41427	1.13924	1	1	0	0	0	0	0	0	0	0	0	0	1	0	0	0	0	0	0	0	0	0	0	0	0	0	0	0	0	0	0	0	0	0	0	0	0	0	0	0	0
194	ENSG00000133574	GIMAP4	2	AB	3.03239	1.40182	1.66203	2.12362	0	0	0	0	0	0	0	0	0	0	0	0	0	0	0	0	0	0	0	0	0	0	0	0	0	0	0	0	0	0	0	0	0	0	0	0	0	0	0	0	0
195	ENSG00000181381	DDX60L	2	AB	1.85828	1.95711	-1.06882	1.23498	0	0	0	0	0	0	0	0	0	0	0	0	0	0	0	0	0	0	0	0	0	0	0	0	0	0	0	0	0	0	0	0	0	0	0	0	0	0	0	0	0
196	ENSG00000079257	LXN	2	AB	2.16305	2.16366	1.09364	2.01776	0	0	0	0	0	0	0	0	0	0	0	0	0	0	0	0	0	0	0	0	0	0	0	0	0	0	0	0	0	0	0	0	0	0	0	0	0	0	0	0	0
197	ENSG00000141934	PPAP2C	2	AB	-2.5986	-2.11343	-1.12886	-1.61384	0	0	0	0	0	0	0	0	0	0	0	0	0	0	0	0	0	0	0	0	0	0	0	0	0	0	0	0	0	0	0	0	0	0	0	0	0	0	0	0	0
198	ENSG00000145358	DDIT4L	2	AB	-3.72036	-2.11683	1.10913	2.28267	0	0	0	0	0	0	0	0	0	0	0	0	0	0	0	0	0	0	0	0	0	0	0	0	0	0	0	0	0	0	0	0	0	0	0	0	0	0	0	0	0
199	ENSG00000163812	ZDHHC3	2	AB	-1.51669	-1.26258	-1.15307	-1.28638	0	0	0	0	0	0	0	0	0	0	0	0	0	0	0	0	0	0	0	0	0	0	0	0	0	0	0	0	0	0	0	0	0	0	0	0	0	0	0	0	0
200	ENSG00000166896	XRCC6BP1	2	AB	-2.02859	-1.53497	-1.35247	-1.44848	0	0	0	0	0	0	0	0	0	0	0	0	0	0	0	0	0	0	0	0	0	0	0	0	0	0	0	0	0	0	0	0	0	0	0	0	0	0	0	0	0
201	ENSG00000172216	CEBPB	2	AB	-2.12318	-1.5658	1.12984	-1.66517	5	5	0	0	1	0	0	0	0	0	1	1	0	1	1	0	0	0	0	0	0	0	0	0	0	0	0	0	0	0	0	0	0	0	0	0	0	0	0	0	0
202	ENSG00000172123	SLFN12	2	AB	2.28171	1.30722	-1.14829	-1.85157	0	0	0	0	0	0	0	0	0	0	0	0	0	0	0	0	0	0	0	0	0	0	0	0	0	0	0	0	0	0	0	0	0	0	0	0	0	0	0	0	0
203	ENSG00000128567	PODXL	2	AB	3.76662	1.47526	-1.23764	1.93359	1	1	0	0	1	0	0	0	0	0	0	0	0	0	0	0	0	0	0	0	0	0	0	0	0	0	0	0	0	0	0	0	0	0	0	0	0	0	0	0	0
204	ENSG00000214530	STARD10	2	AB	-2.63039	-1.43441	-1.01288	-1.57661	0	0	0	0	0	0	0	0	0	0	0	0	0	0	0	0	0	0	0	0	0	0	0	0	0	0	0	0	0	0	0	0	0	0	0	0	0	0	0	0	0
205	ENSG00000010295	IFFO1	2	AB	2.33972	1.2778	-1.21003	1.09265	0	0	0	0	0	0	0	0	0	0	0	0	0	0	0	0	0	0	0	0	0	0	0	0	0	0	0	0	0	0	0	0	0	0	0	0	0	0	0	0	0
206	ENSG00000214274	ANG	2	AB	-3.34059	-2.27476	-1.09792	1.01846	0	0	0	0	0	0	0	0	0	0	0	0	0	0	0	0	0	0	0	0	0	0	0	0	0	0	0	0	0	0	0	0	0	0	0	0	0	0	0	0	0
207	ENSG00000150551	LYPD1	2	AB	8.92183	19.921	-1.48572	0	6	0	6	0	0	0	0	0	0	0	0	0	0	0	0	0	0	0	0	0	0	0	1	1	1	1	1	1	0	0	0	0	0	0	0	0	0	0	0	0	0
208	ENSG00000198771	RCSD1	2	AB	4.10983	1.34853	-1.15039	1.35332	0	0	0	0	0	0	0	0	0	0	0	0	0	0	0	0	0	0	0	0	0	0	0	0	0	0	0	0	0	0	0	0	0	0	0	0	0	0	0	0	0
209	ENSG00000123689	G0S2	2	AB	-13.6178	-6.59503	-1.4972	-2.1356	8	0	8	2	0	0	0	0	0	0	0	0	0	0	0	0	0	0	0	0	0	0	1	0	1	1	1	1	0	0	0	0	1	0	1	1	0	0	0	0	0
210	ENSG00000198478	SH3BGRL2	2	AB	-2.26312	-1.4585	-1.09719	-2.09453	0	0	0	0	0	0	0	0	0	0	0	0	0	0	0	0	0	0	0	0	0	0	0	0	0	0	0	0	0	0	0	0	0	0	0	0	0	0	0	0	0
211	ENSG00000148671	ADIRF	2	AB	-6.82989	-2.82824	-1.29436	-1.57314	4	0	4	0	0	0	0	0	0	0	0	0	0	0	0	0	0	0	0	0	0	0	0	1	1	1	1	0	0	0	0	0	0	0	0	0	0	0	0	0	0
212	ENSG00000000003	TSPAN6	2	AB	-1.67985	-1.37161	-1.1178	-1.1529	0	0	0	0	0	0	0	0	0	0	0	0	0	0	0	0	0	0	0	0	0	0	0	0	0	0	0	0	0	0	0	0	0	0	0	0	0	0	0	0	0
213	ENSG00000095739	BAMBI	2	AB	-4.99902	-1.63413	1.90625	-1.05566	1	1	0	0	1	0	0	0	0	0	0	0	0	0	0	0	0	0	0	0	0	0	0	0	0	0	0	0	0	0	0	0	0	0	0	0	0	0	0	0	0
214	ENSG00000154928	EPHB1	2	AB	3.84896	2.27732	1.68992	1.41985	0	0	0	0	0	0	0	0	0	0	0	0	0	0	0	0	0	0	0	0	0	0	0	0	0	0	0	0	0	0	0	0	0	0	0	0	0	0	0	0	0
215	ENSG00000071575	TRIB2	2	AC	2.17593	-1.99524	1.48326	-1.77416	0	0	0	0	0	0	0	0	0	0	0	0	0	0	0	0	0	0	0	0	0	0	0	0	0	0	0	0	0	0	0	0	0	0	0	0	0	0	0	0	0
216	ENSG00000101224	CDC25B	2	AC	3.33569	-1.65077	1.4223	1.50482	0	0	0	0	0	0	0	0	0	0	0	0	0	0	0	0	0	0	0	0	0	0	0	0	0	0	0	0	0	0	0	0	0	0	0	0	0	0	0	0	0
217	ENSG00000144837	PLA1A	2	AC	3.25624	-1.66337	5.31994	-1.09901	2	2	0	0	1	0	1	0	0	0	0	0	0	0	0	0	0	0	0	0	0	0	0	0	0	0	0	0	0	0	0	0	0	0	0	0	0	0	0	0	0
218	ENSG00000178031	ADAMTSL1	2	AC	4.93375	1.73159	2.89769	-4.6703	0	0	0	0	0	0	0	0	0	0	0	0	0	0	0	0	0	0	0	0	0	0	0	0	0	0	0	0	0	0	0	0	0	0	0	0	0	0	0	0	0
219	ENSG00000042286	AIFM2	2	AC	-6.5742	-1.0877	-1.4833	3.15853	11	0	11	0	0	0	0	0	0	0	0	0	0	0	0	0	0	1	1	1	1	1	1	1	1	1	1	1	0	0	0	0	0	0	0	0	0	0	0	0	0
220	ENSG00000010327	STAB1	2	AC	4.55135	-1.4387	1.30311	-1.07427	0	0	0	0	0	0	0	0	0	0	0	0	0	0	0	0	0	0	0	0	0	0	0	0	0	0	0	0	0	0	0	0	0	0	0	0	0	0	0	0	0
221	ENSG00000197467	COL13A1	2	AC	2.46785	1.28577	1.79752	-7.23899	1	1	0	0	0	0	0	0	0	0	0	0	1	0	0	0	0	0	0	0	0	0	0	0	0	0	0	0	0	0	0	0	0	0	0	0	0	0	0	0	0
222	ENSG00000239264	TXNDC5	2	AC	1.46422	0	1.40898	-2.76125	0	0	0	0	0	0	0	0	0	0	0	0	0	0	0	0	0	0	0	0	0	0	0	0	0	0	0	0	0	0	0	0	0	0	0	0	0	0	0	0	0
223	ENSG00000244306	AK022914	2	AC	5.83683	0	1.38038	-2.07236	0	0	0	0	0	0	0	0	0	0	0	0	0	0	0	0	0	0	0	0	0	0	0	0	0	0	0	0	0	0	0	0	0	0	0	0	0	0	0	0	0
224	ENSG00000213222	AC093724.2	2	AC	5.5184	0	1.53347	-2.79511	0	0	0	0	0	0	0	0	0	0	0	0	0	0	0	0	0	0	0	0	0	0	0	0	0	0	0	0	0	0	0	0	0	0	0	0	0	0	0	0	0
225	ENSG00000006451	RALA	2	AC	2.12267	1.26953	1.63585	-1.13464	1	1	0	0	0	0	0	0	0	0	0	0	1	0	0	0	0	0	0	0	0	0	0	0	0	0	0	0	0	0	0	0	0	0	0	0	0	0	0	0	0
226	ENSG00000019582	CD74	2	AC	1.94474	-1.05644	2.57652	1.01509	0	0	0	0	0	0	0	0	0	0	0	0	0	0	0	0	0	0	0	0	0	0	0	0	0	0	0	0	0	0	0	0	0	0	0	0	0	0	0	0	0
227	ENSG00000010219	DYRK4	2	AC	2.47172	-1.09757	2.90015	2.05065	0	0	0	0	0	0	0	0	0	0	0	0	0	0	0	0	0	0	0	0	0	0	0	0	0	0	0	0	0	0	0	0	0	0	0	0	0	0	0	0	0
228	ENSG00000030582	GRN	2	AC	1.98215	1.26877	1.30855	-1.13549	0	0	0	0	0	0	0	0	0	0	0	0	0	0	0	0	0	0	0	0	0	0	0	0	0	0	0	0	0	0	0	0	0	0	0	0	0	0	0	0	0
229	ENSG00000067182	TNFRSF1A	2	AC	1.44436	-1.05978	1.47572	1.22252	1	1	0	0	0	0	0	0	0	0	0	0	0	0	1	0	0	0	0	0	0	0	0	0	0	0	0	0	0	0	0	0	0	0	0	0	0	0	0	0	0
230	ENSG00000069424	KCNAB2	2	AC	1.7843	-1.06383	1.98	1.12492	0	0	0	0	0	0	0	0	0	0	0	0	0	0	0	0	0	0	0	0	0	0	0	0	0	0	0	0	0	0	0	0	0	0	0	0	0	0	0	0	0
231	ENSG00000079308	TNS1	2	AC	-3.24167	-1.30577	-1.62303	-1.52944	0	0	0	0	0	0	0	0	0	0	0	0	0	0	0	0	0	0	0	0	0	0	0	0	0	0	0	0	0	0	0	0	0	0	0	0	0	0	0	0	0
232	ENSG00000078098	FAP	2	AC	5.66185	1.0061	2.18852	2.63543	14	2	12	0	1	0	0	0	0	0	0	0	1	0	0	0	0	1	1	1	1	1	1	1	1	1	1	1	0	0	0	0	1	0	0	0	0	0	0	0	0
233	ENSG00000108688	CCL7	2	AC	4.86048	1.21095	5.1156	1.11456	0	0	0	0	0	0	0	0	0	0	0	0	0	0	0	0	0	0	0	0	0	0	0	0	0	0	0	0	0	0	0	0	0	0	0	0	0	0	0	0	0
234	ENSG00000087237	CETP	2	AC	12.1634	1.21542	2.14448	1.08013	20	0	20	8	0	0	0	0	0	0	0	0	0	0	0	0	0	1	1	1	1	1	1	1	1	1	1	1	1	0	0	0	0	1	1	1	1	1	0	1	1
235	ENSG00000131037	EPS8L1	2	AC	-4.11101	-1.4056	-1.45049	-1.03914	0	0	0	0	0	0	0	0	0	0	0	0	0	0	0	0	0	0	0	0	0	0	0	0	0	0	0	0	0	0	0	0	0	0	0	0	0	0	0	0	0
236	ENSG00000094963	FMO2	2	AC	-3.33819	-1.05021	-2.26832	0	0	0	0	0	0	0	0	0	0	0	0	0	0	0	0	0	0	0	0	0	0	0	0	0	0	0	0	0	0	0	0	0	0	0	0	0	0	0	0	0	0
237	ENSG00000100911	PSME2	2	AC	1.6551	0	1.45602	1.28399	0	0	0	0	0	0	0	0	0	0	0	0	0	0	0	0	0	0	0	0	0	0	0	0	0	0	0	0	0	0	0	0	0	0	0	0	0	0	0	0	0
238	ENSG00000100994	PYGB	2	AC	-2.49605	-1.09805	-1.34165	-1.16723	0	0	0	0	0	0	0	0	0	0	0	0	0	0	0	0	0	0	0	0	0	0	0	0	0	0	0	0	0	0	0	0	0	0	0	0	0	0	0	0	0
239	ENSG00000102575	ACP5	2	AC	1.882	-1.0006	11.9559	1.23042	0	0	0	0	0	0	0	0	0	0	0	0	0	0	0	0	0	0	0	0	0	0	0	0	0	0	0	0	0	0	0	0	0	0	0	0	0	0	0	0	0
240	ENSG00000102879	CORO1A	2	AC	2.48427	-1.12239	1.62932	-1.54146	1	1	0	0	0	1	0	0	0	0	0	0	0	0	0	0	0	0	0	0	0	0	0	0	0	0	0	0	0	0	0	0	0	0	0	0	0	0	0	0	0
241	ENSG00000079459	FDFT1	2	AC	-2.20164	-1.13797	-1.41758	-1.65694	3	3	0	0	0	0	0	0	0	0	0	0	0	1	0	1	1	0	0	0	0	0	0	0	0	0	0	0	0	0	0	0	0	0	0	0	0	0	0	0	0
242	ENSG00000105255	FSD1	2	AC	4.47204	1.2308	1.36343	-1.15282	0	0	0	0	0	0	0	0	0	0	0	0	0	0	0	0	0	0	0	0	0	0	0	0	0	0	0	0	0	0	0	0	0	0	0	0	0	0	0	0	0
243	ENSG00000106302	HYAL4	2	AC	-8.5893	1.14724	-4.47137	-1.33131	12	0	12	1	0	0	0	0	0	0	0	0	0	0	0	0	0	1	1	1	1	1	1	1	1	1	1	1	1	0	0	0	0	0	0	0	0	0	0	0	0
244	ENSG00000106333	PCOLCE	2	AC	2.30509	-1.01098	2.98914	0	0	0	0	0	0	0	0	0	0	0	0	0	0	0	0	0	0	0	0	0	0	0	0	0	0	0	0	0	0	0	0	0	0	0	0	0	0	0	0	0	0
245	ENSG00000106560	GIMAP2	2	AC	2.07069	1.52389	1.96688	1.3711	0	0	0	0	0	0	0	0	0	0	0	0	0	0	0	0	0	0	0	0	0	0	0	0	0	0	0	0	0	0	0	0	0	0	0	0	0	0	0	0	0
246	ENSG00000109466	KLHL2	2	AC	1.78251	-1.05861	1.40782	1.60763	0	0	0	0	0	0	0	0	0	0	0	0	0	0	0	0	0	0	0	0	0	0	0	0	0	0	0	0	0	0	0	0	0	0	0	0	0	0	0	0	0
247	ENSG00000085117	CD82	2	AC	-1.85059	1.35073	-2.01389	1.31621	0	0	0	0	0	0	0	0	0	0	0	0	0	0	0	0	0	0	0	0	0	0	0	0	0	0	0	0	0	0	0	0	0	0	0	0	0	0	0	0	0
248	ENSG00000110328	GALNT18	2	AC	4.17573	-1.04783	2.40353	1.13113	0	0	0	0	0	0	0	0	0	0	0	0	0	0	0	0	0	0	0	0	0	0	0	0	0	0	0	0	0	0	0	0	0	0	0	0	0	0	0	0	0
249	ENSG00000110446	SLC15A3	2	AC	2.18412	2.52558	2.47715	1.6777	0	0	0	0	0	0	0	0	0	0	0	0	0	0	0	0	0	0	0	0	0	0	0	0	0	0	0	0	0	0	0	0	0	0	0	0	0	0	0	0	0
250	ENSG00000110852	CLEC2B	2	AC	2.2836	1.66532	1.43705	1.48558	0	0	0	0	0	0	0	0	0	0	0	0	0	0	0	0	0	0	0	0	0	0	0	0	0	0	0	0	0	0	0	0	0	0	0	0	0	0	0	0	0
251	ENSG00000110876	SELPLG	2	AC	2.66232	-1.00239	2.22968	-1.06833	1	1	0	0	1	0	0	0	0	0	0	0	0	0	0	0	0	0	0	0	0	0	0	0	0	0	0	0	0	0	0	0	0	0	0	0	0	0	0	0	0
252	ENSG00000114450	GNB4	2	AC	2.3809	1.04807	1.39748	1.52821	1	1	0	0	1	0	0	0	0	0	0	0	0	0	0	0	0	0	0	0	0	0	0	0	0	0	0	0	0	0	0	0	0	0	0	0	0	0	0	0	0
253	ENSG00000079150	FKBP7	2	AC	2.14252	1.21074	1.43452	1.11216	0	0	0	0	0	0	0	0	0	0	0	0	0	0	0	0	0	0	0	0	0	0	0	0	0	0	0	0	0	0	0	0	0	0	0	0	0	0	0	0	0
254	ENSG00000117280	RAB7L1	2	AC	1.46624	1.07953	1.20272	1.35354	0	0	0	0	0	0	0	0	0	0	0	0	0	0	0	0	0	0	0	0	0	0	0	0	0	0	0	0	0	0	0	0	0	0	0	0	0	0	0	0	0
255	ENSG00000119714	GPR68	2	AC	2.89337	1.36174	2.01354	2.83921	0	0	0	0	0	0	0	0	0	0	0	0	0	0	0	0	0	0	0	0	0	0	0	0	0	0	0	0	0	0	0	0	0	0	0	0	0	0	0	0	0
256	ENSG00000124019	FAM124B	2	AC	2.81867	-1.02789	1.98745	2.1244	0	0	0	0	0	0	0	0	0	0	0	0	0	0	0	0	0	0	0	0	0	0	0	0	0	0	0	0	0	0	0	0	0	0	0	0	0	0	0	0	0
257	ENSG00000124440	HIF3A	2	AC	-7.18444	-1.14654	-2.76397	-2.32301	11	0	11	0	0	0	0	0	0	0	0	0	0	0	0	0	0	1	1	1	1	1	1	1	1	1	1	1	0	0	0	0	0	0	0	0	0	0	0	0	0
258	ENSG00000125089	SH3TC1	2	AC	5.07595	1.03264	1.69484	1.55427	12	0	12	0	0	0	0	0	0	0	0	0	0	0	0	0	0	1	1	1	1	1	1	1	1	1	1	1	0	0	0	0	1	0	0	0	0	0	0	0	0
259	ENSG00000115084	SLC35F5	2	AC	1.49803	1.5619	1.35047	1.45471	0	0	0	0	0	0	0	0	0	0	0	0	0	0	0	0	0	0	0	0	0	0	0	0	0	0	0	0	0	0	0	0	0	0	0	0	0	0	0	0	0
260	ENSG00000125746	EML2	2	AC	-2.57335	-1.32183	-1.35612	-1.19915	0	0	0	0	0	0	0	0	0	0	0	0	0	0	0	0	0	0	0	0	0	0	0	0	0	0	0	0	0	0	0	0	0	0	0	0	0	0	0	0	0
261	ENSG00000126861	OMG	2	AC	5.69991	0	2.31698	-1.76199	0	0	0	0	0	0	0	0	0	0	0	0	0	0	0	0	0	0	0	0	0	0	0	0	0	0	0	0	0	0	0	0	0	0	0	0	0	0	0	0	0
262	ENSG00000117245	KIF17	2	AC	4.85957	-1.06659	2.08383	1.89105	0	0	0	0	0	0	0	0	0	0	0	0	0	0	0	0	0	0	0	0	0	0	0	0	0	0	0	0	0	0	0	0	0	0	0	0	0	0	0	0	0
263	ENSG00000100055	CYTH4	2	AC	4.28806	-1.20963	1.96567	1.47374	1	1	0	0	0	0	0	0	0	0	0	0	1	0	0	0	0	0	0	0	0	0	0	0	0	0	0	0	0	0	0	0	0	0	0	0	0	0	0	0	0
264	ENSG00000128917	DLL4	2	AC	5.19211	1.1583	3.50793	2.0939	12	0	12	0	0	0	0	0	0	0	0	0	0	0	0	0	0	1	1	1	1	1	1	1	1	1	1	1	0	0	0	0	1	0	0	0	0	0	0	0	0
265	ENSG00000129450	SIGLEC9	2	AC	4.24153	1.00704	2.17901	-1.1864	0	0	0	0	0	0	0	0	0	0	0	0	0	0	0	0	0	0	0	0	0	0	0	0	0	0	0	0	0	0	0	0	0	0	0	0	0	0	0	0	0
266	ENSG00000130201	EXOC3L2	2	AC	3.20486	1.20018	2.13216	3.05743	0	0	0	0	0	0	0	0	0	0	0	0	0	0	0	0	0	0	0	0	0	0	0	0	0	0	0	0	0	0	0	0	0	0	0	0	0	0	0	0	0
267	ENSG00000130787	HIP1R	2	AC	-2.59239	-1.1779	-1.52883	-1.47645	0	0	0	0	0	0	0	0	0	0	0	0	0	0	0	0	0	0	0	0	0	0	0	0	0	0	0	0	0	0	0	0	0	0	0	0	0	0	0	0	0
268	ENSG00000132334	PTPRE	2	AC	2.61028	-1.1749	1.65842	-1.782	0	0	0	0	0	0	0	0	0	0	0	0	0	0	0	0	0	0	0	0	0	0	0	0	0	0	0	0	0	0	0	0	0	0	0	0	0	0	0	0	0
269	ENSG00000132429	POPDC3	2	AC	7.53943	-1.90702	2.12151	1.45527	6	0	6	0	0	0	0	0	0	0	0	0	0	0	0	0	0	0	0	0	0	0	1	1	1	1	1	1	0	0	0	0	0	0	0	0	0	0	0	0	0
270	ENSG00000133321	RARRES3	2	AC	2.36082	1.48	2.18455	1.92846	1	1	0	0	0	0	0	0	0	0	0	0	0	0	1	0	0	0	0	0	0	0	0	0	0	0	0	0	0	0	0	0	0	0	0	0	0	0	0	0	0
271	ENSG00000133466	C1QTNF6	2	AC	8.16076	-1.08776	2.10815	1.62654	6	0	6	0	0	0	0	0	0	0	0	0	0	0	0	0	0	0	0	0	0	0	1	1	1	1	1	1	0	0	0	0	0	0	0	0	0	0	0	0	0
272	ENSG00000134285	FKBP11	2	AC	2.0348	-1.0485	1.51571	1.0627	0	0	0	0	0	0	0	0	0	0	0	0	0	0	0	0	0	0	0	0	0	0	0	0	0	0	0	0	0	0	0	0	0	0	0	0	0	0	0	0	0
273	ENSG00000134824	FADS2	2	AC	-8.447	-1.33151	-1.35055	-2.01965	16	3	13	5	0	0	0	0	0	0	0	0	0	1	0	1	1	0	1	0	0	1	1	1	1	1	1	1	1	0	0	0	0	0	1	1	0	1	0	0	0
274	ENSG00000135052	GOLM1	2	AC	1.90581	1.21358	1.63477	1.67063	0	0	0	0	0	0	0	0	0	0	0	0	0	0	0	0	0	0	0	0	0	0	0	0	0	0	0	0	0	0	0	0	0	0	0	0	0	0	0	0	0
275	ENSG00000137462	TLR2	2	AC	2.35617	0	2.5937	3.36823	2	2	0	0	1	0	0	0	1	0	0	0	0	0	0	0	0	0	0	0	0	0	0	0	0	0	0	0	0	0	0	0	0	0	0	0	0	0	0	0	0
276	ENSG00000137936	BCAR3	2	AC	-2.30731	-1.47937	-1.18981	-2.13175	0	0	0	0	0	0	0	0	0	0	0	0	0	0	0	0	0	0	0	0	0	0	0	0	0	0	0	0	0	0	0	0	0	0	0	0	0	0	0	0	0
277	ENSG00000137941	TTLL7	2	AC	-2.96963	1.01263	-2.15969	1.55592	0	0	0	0	0	0	0	0	0	0	0	0	0	0	0	0	0	0	0	0	0	0	0	0	0	0	0	0	0	0	0	0	0	0	0	0	0	0	0	0	0
278	ENSG00000138448	ITGAV	2	AC	2.40282	1.08252	1.67524	1.07434	1	1	0	0	1	0	0	0	0	0	0	0	0	0	0	0	0	0	0	0	0	0	0	0	0	0	0	0	0	0	0	0	0	0	0	0	0	0	0	0	0
279	ENSG00000070961	ATP2B1	2	AC	1.64659	-1.0165	1.34437	1.41362	1	1	0	0	0	0	0	0	0	0	0	0	1	0	0	0	0	0	0	0	0	0	0	0	0	0	0	0	0	0	0	0	0	0	0	0	0	0	0	0	0
280	ENSG00000110900	TSPAN11	2	AC	5.77043	-1.01114	2.19507	1.97499	4	0	4	0	0	0	0	0	0	0	0	0	0	0	0	0	0	0	0	0	0	0	1	1	0	0	0	1	0	0	0	0	1	0	0	0	0	0	0	0	0
281	ENSG00000047621	C12orf4	2	AC	1.81182	-1.07814	1.24878	1.15373	0	0	0	0	0	0	0	0	0	0	0	0	0	0	0	0	0	0	0	0	0	0	0	0	0	0	0	0	0	0	0	0	0	0	0	0	0	0	0	0	0
282	ENSG00000101605	MYOM1	2	AC	-3.27898	-1.00444	-2.45093	1.20768	0	0	0	0	0	0	0	0	0	0	0	0	0	0	0	0	0	0	0	0	0	0	0	0	0	0	0	0	0	0	0	0	0	0	0	0	0	0	0	0	0
283	ENSG00000051523	CYBA	2	AC	2.80998	1.14024	1.60865	1.30762	2	2	0	0	1	0	0	0	0	0	1	0	0	0	0	0	0	0	0	0	0	0	0	0	0	0	0	0	0	0	0	0	0	0	0	0	0	0	0	0	0
284	ENSG00000110987	BCL7A	2	AC	-2.40118	-1.27205	-1.28668	-1.3513	1	1	0	0	0	0	0	0	1	0	0	0	0	0	0	0	0	0	0	0	0	0	0	0	0	0	0	0	0	0	0	0	0	0	0	0	0	0	0	0	0
285	ENSG00000037280	FLT4	2	AC	14.9456	-1.00999	3.98837	1.12397	12	0	12	0	0	0	0	0	0	0	0	0	0	0	0	0	0	1	1	1	1	1	1	1	1	1	1	1	0	0	0	0	1	0	0	0	0	0	0	0	0
286	ENSG00000103196	CRISPLD2	2	AC	2.38185	-1.00257	2.6501	1.20759	0	0	0	0	0	0	0	0	0	0	0	0	0	0	0	0	0	0	0	0	0	0	0	0	0	0	0	0	0	0	0	0	0	0	0	0	0	0	0	0	0
287	ENSG00000104518	GSDMD	2	AC	2.69247	-1.04108	1.38812	1.14889	0	0	0	0	0	0	0	0	0	0	0	0	0	0	0	0	0	0	0	0	0	0	0	0	0	0	0	0	0	0	0	0	0	0	0	0	0	0	0	0	0
288	ENSG00000124120	TTPAL	2	AC	-2.00235	-1.09552	-1.21959	-1.07856	0	0	0	0	0	0	0	0	0	0	0	0	0	0	0	0	0	0	0	0	0	0	0	0	0	0	0	0	0	0	0	0	0	0	0	0	0	0	0	0	0
289	ENSG00000093072	CECR1	2	AC	2.32277	1.33059	1.76084	1.07243	0	0	0	0	0	0	0	0	0	0	0	0	0	0	0	0	0	0	0	0	0	0	0	0	0	0	0	0	0	0	0	0	0	0	0	0	0	0	0	0	0
290	ENSG00000105711	SCN1B	2	AC	3.1919	1.12043	1.4682	-1.0426	0	0	0	0	0	0	0	0	0	0	0	0	0	0	0	0	0	0	0	0	0	0	0	0	0	0	0	0	0	0	0	0	0	0	0	0	0	0	0	0	0
291	ENSG00000123080	CDKN2C	2	AC	-4.11304	-1.64701	-1.97541	-1.09713	3	3	0	0	1	0	0	0	0	0	1	1	0	0	0	0	0	0	0	0	0	0	0	0	0	0	0	0	0	0	0	0	0	0	0	0	0	0	0	0	0
292	ENSG00000081913	PHLPP1	2	AC	-2.48066	-1.56421	-1.76402	-1.44712	0	0	0	0	0	0	0	0	0	0	0	0	0	0	0	0	0	0	0	0	0	0	0	0	0	0	0	0	0	0	0	0	0	0	0	0	0	0	0	0	0
293	ENSG00000087157	PGS1	2	AC	2.1331	1.23522	1.69737	1.82422	0	0	0	0	0	0	0	0	0	0	0	0	0	0	0	0	0	0	0	0	0	0	0	0	0	0	0	0	0	0	0	0	0	0	0	0	0	0	0	0	0
294	ENSG00000100368	CSF2RB	2	AC	2.10975	2.14305	8.12449	2.32907	2	2	0	0	0	1	0	0	1	0	0	0	0	0	0	0	0	0	0	0	0	0	0	0	0	0	0	0	0	0	0	0	0	0	0	0	0	0	0	0	0
295	ENSG00000112246	SIM1	2	AC	-3.91497	-1.00559	-1.75392	-1.14226	0	0	0	0	0	0	0	0	0	0	0	0	0	0	0	0	0	0	0	0	0	0	0	0	0	0	0	0	0	0	0	0	0	0	0	0	0	0	0	0	0
296	ENSG00000107719	PALD1	2	AC	13.1871	1.1729	1.92439	1.31782	11	0	11	0	0	0	0	0	0	0	0	0	0	0	0	0	0	1	1	1	1	1	1	1	1	1	1	1	0	0	0	0	0	0	0	0	0	0	0	0	0
297	ENSG00000115109	EPB41L5	2	AC	-1.70983	-1.53027	-1.45595	-1.72065	0	0	0	0	0	0	0	0	0	0	0	0	0	0	0	0	0	0	0	0	0	0	0	0	0	0	0	0	0	0	0	0	0	0	0	0	0	0	0	0	0
298	ENSG00000104432	IL7	2	AC	2.22991	1.17772	2.01282	-1.31144	0	0	0	0	0	0	0	0	0	0	0	0	0	0	0	0	0	0	0	0	0	0	0	0	0	0	0	0	0	0	0	0	0	0	0	0	0	0	0	0	0
299	ENSG00000117643	MAN1C1	2	AC	2.76752	1.00817	19.166	1.17254	0	0	0	0	0	0	0	0	0	0	0	0	0	0	0	0	0	0	0	0	0	0	0	0	0	0	0	0	0	0	0	0	0	0	0	0	0	0	0	0	0
300	ENSG00000128039	SRD5A3	2	AC	2.09638	1.14571	1.22754	2.18265	0	0	0	0	0	0	0	0	0	0	0	0	0	0	0	0	0	0	0	0	0	0	0	0	0	0	0	0	0	0	0	0	0	0	0	0	0	0	0	0	0
301	ENSG00000126351	THRA	2	AC	-1.8589	1.05694	-1.44276	-1.07402	1	1	0	0	0	0	0	0	0	0	0	1	0	0	0	0	0	0	0	0	0	0	0	0	0	0	0	0	0	0	0	0	0	0	0	0	0	0	0	0	0
302	ENSG00000108797	CNTNAP1	2	AC	2.73623	1.02715	1.8061	-1.56602	0	0	0	0	0	0	0	0	0	0	0	0	0	0	0	0	0	0	0	0	0	0	0	0	0	0	0	0	0	0	0	0	0	0	0	0	0	0	0	0	0
303	ENSG00000119772	DNMT3A	2	AC	2.26592	-1.59183	1.24164	-1.21643	1	1	0	0	1	0	0	0	0	0	0	0	0	0	0	0	0	0	0	0	0	0	0	0	0	0	0	0	0	0	0	0	0	0	0	0	0	0	0	0	0
304	ENSG00000091490	SEL1L3	2	AC	5.62195	1.0339	3.00824	1.28198	11	0	11	0	0	0	0	0	0	0	0	0	0	0	0	0	0	1	1	1	1	1	1	1	1	1	1	1	0	0	0	0	0	0	0	0	0	0	0	0	0
305	ENSG00000090520	DNAJB11	2	AC	2.02235	-1.0216	1.46117	1.33858	0	0	0	0	0	0	0	0	0	0	0	0	0	0	0	0	0	0	0	0	0	0	0	0	0	0	0	0	0	0	0	0	0	0	0	0	0	0	0	0	0
306	ENSG00000039560	RAI14	2	AC	3.12622	1.00482	1.22336	1.14655	0	0	0	0	0	0	0	0	0	0	0	0	0	0	0	0	0	0	0	0	0	0	0	0	0	0	0	0	0	0	0	0	0	0	0	0	0	0	0	0	0
307	ENSG00000119139	TJP2	2	AC	-2.30832	-1.04712	-2.48096	-1.37726	1	1	0	0	1	0	0	0	0	0	0	0	0	0	0	0	0	0	0	0	0	0	0	0	0	0	0	0	0	0	0	0	0	0	0	0	0	0	0	0	0
308	ENSG00000110076	NRXN2	2	AC	2.55255	-1.05219	2.47466	0	0	0	0	0	0	0	0	0	0	0	0	0	0	0	0	0	0	0	0	0	0	0	0	0	0	0	0	0	0	0	0	0	0	0	0	0	0	0	0	0	0
309	ENSG00000042980	ADAM28	2	AC	3.44028	-1.00521	5.94591	1.49966	0	0	0	0	0	0	0	0	0	0	0	0	0	0	0	0	0	0	0	0	0	0	0	0	0	0	0	0	0	0	0	0	0	0	0	0	0	0	0	0	0
310	ENSG00000075239	ACAT1	2	AC	-1.78278	-1.10773	-1.24875	-1.01137	0	0	0	0	0	0	0	0	0	0	0	0	0	0	0	0	0	0	0	0	0	0	0	0	0	0	0	0	0	0	0	0	0	0	0	0	0	0	0	0	0
311	ENSG00000119977	TCTN3	2	AC	1.40389	1.20897	1.37255	1.40694	0	0	0	0	0	0	0	0	0	0	0	0	0	0	0	0	0	0	0	0	0	0	0	0	0	0	0	0	0	0	0	0	0	0	0	0	0	0	0	0	0
312	ENSG00000139211	AMIGO2	2	AC	-4.91999	1.05145	-2.48705	-2.67817	0	0	0	0	0	0	0	0	0	0	0	0	0	0	0	0	0	0	0	0	0	0	0	0	0	0	0	0	0	0	0	0	0	0	0	0	0	0	0	0	0
313	ENSG00000139998	RAB15	2	AC	2.07803	-1.09398	1.36661	1.32674	0	0	0	0	0	0	0	0	0	0	0	0	0	0	0	0	0	0	0	0	0	0	0	0	0	0	0	0	0	0	0	0	0	0	0	0	0	0	0	0	0
314	ENSG00000140406	MESDC1	2	AC	3.42868	1.00742	1.24771	1.52479	0	0	0	0	0	0	0	0	0	0	0	0	0	0	0	0	0	0	0	0	0	0	0	0	0	0	0	0	0	0	0	0	0	0	0	0	0	0	0	0	0
315	ENSG00000213614	HEXA	2	AC	1.55972	1.12181	1.27779	1.20836	1	1	0	0	1	0	0	0	0	0	0	0	0	0	0	0	0	0	0	0	0	0	0	0	0	0	0	0	0	0	0	0	0	0	0	0	0	0	0	0	0
316	ENSG00000141441	GAREM	2	AC	-3.47241	-1.04852	-1.85138	-1.26499	0	0	0	0	0	0	0	0	0	0	0	0	0	0	0	0	0	0	0	0	0	0	0	0	0	0	0	0	0	0	0	0	0	0	0	0	0	0	0	0	0
317	ENSG00000141753	IGFBP4	2	AC	3.00186	-1.36264	1.34982	1.02685	3	3	0	0	1	0	0	0	0	0	0	1	1	0	0	0	0	0	0	0	0	0	0	0	0	0	0	0	0	0	0	0	0	0	0	0	0	0	0	0	0
318	ENSG00000143119	CD53	2	AC	3.06665	1.03333	1.23253	1.05646	0	0	0	0	0	0	0	0	0	0	0	0	0	0	0	0	0	0	0	0	0	0	0	0	0	0	0	0	0	0	0	0	0	0	0	0	0	0	0	0	0
319	ENSG00000143226	FCGR2A	2	AC	3.03196	1.05599	8.53963	1.0229	2	2	0	0	0	1	0	1	0	0	0	0	0	0	0	0	0	0	0	0	0	0	0	0	0	0	0	0	0	0	0	0	0	0	0	0	0	0	0	0	0
320	ENSG00000143603	KCNN3	2	AC	9.95802	1.02156	1.37168	1.3887	14	0	14	0	0	0	0	0	0	0	0	0	0	0	0	0	0	1	1	1	1	1	1	1	1	1	1	1	0	0	1	0	1	1	0	0	0	0	0	0	0
321	ENSG00000143870	PDIA6	2	AC	2.15967	-1.01732	1.27422	1.45045	0	0	0	0	0	0	0	0	0	0	0	0	0	0	0	0	0	0	0	0	0	0	0	0	0	0	0	0	0	0	0	0	0	0	0	0	0	0	0	0	0
322	ENSG00000003400	CASP10	2	AC	3.28517	1.07844	1.71809	1.17084	0	0	0	0	0	0	0	0	0	0	0	0	0	0	0	0	0	0	0	0	0	0	0	0	0	0	0	0	0	0	0	0	0	0	0	0	0	0	0	0	0
323	ENSG00000144681	STAC	2	AC	-2.97116	-1.41349	-1.93641	-2.14677	0	0	0	0	0	0	0	0	0	0	0	0	0	0	0	0	0	0	0	0	0	0	0	0	0	0	0	0	0	0	0	0	0	0	0	0	0	0	0	0	0
324	ENSG00000257727	CNPY2	2	AC	1.89148	-1.00905	1.2841	1.23408	0	0	0	0	0	0	0	0	0	0	0	0	0	0	0	0	0	0	0	0	0	0	0	0	0	0	0	0	0	0	0	0	0	0	0	0	0	0	0	0	0
325	ENSG00000146904	EPHA1	2	AC	-3.30532	1.00427	-1.68702	-1.07094	0	0	0	0	0	0	0	0	0	0	0	0	0	0	0	0	0	0	0	0	0	0	0	0	0	0	0	0	0	0	0	0	0	0	0	0	0	0	0	0	0
326	ENSG00000147155	EBP	2	AC	-1.52808	-1.14915	-1.25271	-1.02512	1	1	0	0	0	0	0	0	0	0	0	0	0	0	0	1	0	0	0	0	0	0	0	0	0	0	0	0	0	0	0	0	0	0	0	0	0	0	0	0	0
327	ENSG00000147883	CDKN2B	2	AC	-3.31396	1.08778	-3.22181	-1.71122	2	2	0	0	1	0	0	0	0	0	0	1	0	0	0	0	0	0	0	0	0	0	0	0	0	0	0	0	0	0	0	0	0	0	0	0	0	0	0	0	0
328	ENSG00000148400	NOTCH1	2	AC	1.669	-1.31085	1.43712	1.1238	1	1	0	0	1	0	0	0	0	0	0	0	0	0	0	0	0	0	0	0	0	0	0	0	0	0	0	0	0	0	0	0	0	0	0	0	0	0	0	0	0
329	ENSG00000196932	TMEM26	2	AC	7.46014	1.04428	5.73485	1.74549	8	0	8	0	0	0	0	0	0	0	0	0	0	0	0	0	0	1	1	1	1	1	1	1	0	0	0	1	0	0	0	0	0	0	0	0	0	0	0	0	0
330	ENSG00000148700	ADD3	2	AC	2.28543	-1.12615	1.34071	1.26807	0	0	0	0	0	0	0	0	0	0	0	0	0	0	0	0	0	0	0	0	0	0	0	0	0	0	0	0	0	0	0	0	0	0	0	0	0	0	0	0	0
331	ENSG00000149300	C11orf52	2	AC	-3.44381	0	-1.87854	-1.58543	0	0	0	0	0	0	0	0	0	0	0	0	0	0	0	0	0	0	0	0	0	0	0	0	0	0	0	0	0	0	0	0	0	0	0	0	0	0	0	0	0
332	ENSG00000151090	THRB	2	AC	-3.4177	1.10367	-1.7676	-1.07086	0	0	0	0	0	0	0	0	0	0	0	0	0	0	0	0	0	0	0	0	0	0	0	0	0	0	0	0	0	0	0	0	0	0	0	0	0	0	0	0	0
333	ENSG00000151353	TMEM18	2	AC	-1.39117	-1.3331	-1.32374	-1.56971	0	0	0	0	0	0	0	0	0	0	0	0	0	0	0	0	0	0	0	0	0	0	0	0	0	0	0	0	0	0	0	0	0	0	0	0	0	0	0	0	0
334	ENSG00000151702	FLI1	2	AC	2.20025	-1.00452	1.37272	-1.38661	3	3	0	0	1	0	0	1	1	0	0	0	0	0	0	0	0	0	0	0	0	0	0	0	0	0	0	0	0	0	0	0	0	0	0	0	0	0	0	0	0
335	ENSG00000152760	TCTEX1D1	2	AC	5.33948	-1.03116	5.41369	2.43282	4	0	4	0	0	0	0	0	0	0	0	0	0	0	0	0	0	0	0	0	0	0	1	1	0	0	0	1	0	0	0	0	1	0	0	0	0	0	0	0	0
336	ENSG00000107798	LIPA	2	AC	2.73151	1.30315	1.72624	1.75123	1	1	0	0	0	0	0	0	0	0	0	0	0	0	0	1	0	0	0	0	0	0	0	0	0	0	0	0	0	0	0	0	0	0	0	0	0	0	0	0	0
337	ENSG00000153246	PLA2R1	2	AC	-2.36735	1.3018	-1.18806	-1.76972	0	0	0	0	0	0	0	0	0	0	0	0	0	0	0	0	0	0	0	0	0	0	0	0	0	0	0	0	0	0	0	0	0	0	0	0	0	0	0	0	0
338	ENSG00000153395	LPCAT1	2	AC	1.98107	1.21804	1.47023	1.26376	0	0	0	0	0	0	0	0	0	0	0	0	0	0	0	0	0	0	0	0	0	0	0	0	0	0	0	0	0	0	0	0	0	0	0	0	0	0	0	0	0
339	ENSG00000068650	ATP11A	2	AC	2.0134	1.18289	1.6457	1.58356	0	0	0	0	0	0	0	0	0	0	0	0	0	0	0	0	0	0	0	0	0	0	0	0	0	0	0	0	0	0	0	0	0	0	0	0	0	0	0	0	0
340	ENSG00000155660	PDIA4	2	AC	2.21962	-1.08546	1.5683	1.23847	0	0	0	0	0	0	0	0	0	0	0	0	0	0	0	0	0	0	0	0	0	0	0	0	0	0	0	0	0	0	0	0	0	0	0	0	0	0	0	0	0
341	ENSG00000156795	WDYHV1	2	AC	1.80792	-1.09131	1.44075	1.13801	0	0	0	0	0	0	0	0	0	0	0	0	0	0	0	0	0	0	0	0	0	0	0	0	0	0	0	0	0	0	0	0	0	0	0	0	0	0	0	0	0
342	ENSG00000156973	PDE6D	2	AC	2.18895	-1.09941	1.29413	1.09446	0	0	0	0	0	0	0	0	0	0	0	0	0	0	0	0	0	0	0	0	0	0	0	0	0	0	0	0	0	0	0	0	0	0	0	0	0	0	0	0	0
343	ENSG00000106617	PRKAG2	2	AC	-1.51247	1.26877	-1.66924	-1.61456	0	0	0	0	0	0	0	0	0	0	0	0	0	0	0	0	0	0	0	0	0	0	0	0	0	0	0	0	0	0	0	0	0	0	0	0	0	0	0	0	0
344	ENSG00000157554	ERG	2	AC	3.82969	-1.15351	1.63513	1.49135	1	1	0	0	0	0	1	0	0	0	0	0	0	0	0	0	0	0	0	0	0	0	0	0	0	0	0	0	0	0	0	0	0	0	0	0	0	0	0	0	0
345	ENSG00000157600	TMEM164	2	AC	-1.98305	0	-1.2818	-2.13344	0	0	0	0	0	0	0	0	0	0	0	0	0	0	0	0	0	0	0	0	0	0	0	0	0	0	0	0	0	0	0	0	0	0	0	0	0	0	0	0	0
346	ENSG00000158714	SLAMF8	2	AC	4.4664	1.01636	2.19173	0	0	0	0	0	0	0	0	0	0	0	0	0	0	0	0	0	0	0	0	0	0	0	0	0	0	0	0	0	0	0	0	0	0	0	0	0	0	0	0	0	0
347	ENSG00000162552	WNT4	2	AC	-4.81111	1.00455	-2.34243	-1.2068	1	1	0	0	1	0	0	0	0	0	0	0	0	0	0	0	0	0	0	0	0	0	0	0	0	0	0	0	0	0	0	0	0	0	0	0	0	0	0	0	0
348	ENSG00000099958	DERL3	2	AC	5.39618	1.08171	2.22504	1.07733	6	0	6	0	0	0	0	0	0	0	0	0	0	0	0	0	0	0	0	0	0	0	1	1	1	1	1	1	0	0	0	0	0	0	0	0	0	0	0	0	0
349	ENSG00000067955	CBFB	2	AC	1.57972	-1.06668	1.22861	1.4446	1	1	0	0	1	0	0	0	0	0	0	0	0	0	0	0	0	0	0	0	0	0	0	0	0	0	0	0	0	0	0	0	0	0	0	0	0	0	0	0	0
350	ENSG00000160013	PTGIR	2	AC	2.98958	1.0463	1.94087	-1.04558	1	1	0	0	0	0	0	0	0	0	0	0	0	1	0	0	0	0	0	0	0	0	0	0	0	0	0	0	0	0	0	0	0	0	0	0	0	0	0	0	0
351	ENSG00000254521	SIGLEC12	2	AC	12.7326	0	2.5097	0	12	0	12	0	0	0	0	0	0	0	0	0	0	0	0	0	0	1	1	1	1	1	1	1	1	1	1	1	0	0	0	0	1	0	0	0	0	0	0	0	0
352	ENSG00000123338	NCKAP1L	2	AC	2.70396	1.14689	2.09398	1.31866	0	0	0	0	0	0	0	0	0	0	0	0	0	0	0	0	0	0	0	0	0	0	0	0	0	0	0	0	0	0	0	0	0	0	0	0	0	0	0	0	0
353	ENSG00000162493	PDPN	2	AC	13.7193	1.59619	2.76187	-1.09093	13	1	12	1	1	0	0	0	0	0	0	0	0	0	0	0	0	0	1	1	1	0	1	1	1	1	1	1	0	0	0	1	1	0	0	0	0	0	0	0	0
354	ENSG00000162511	LAPTM5	2	AC	6.22246	1.34478	1.49224	1.26749	13	1	12	0	0	0	0	0	0	0	0	0	1	0	0	0	0	1	1	1	1	1	1	1	1	1	1	1	0	0	0	0	1	0	0	0	0	0	0	0	0
355	ENSG00000122417	ODF2L	2	AC	2.03215	1.32101	1.27273	1.04368	0	0	0	0	0	0	0	0	0	0	0	0	0	0	0	0	0	0	0	0	0	0	0	0	0	0	0	0	0	0	0	0	0	0	0	0	0	0	0	0	0
356	ENSG00000162745	OLFML2B	2	AC	3.88963	1.00548	1.98882	1.05646	0	0	0	0	0	0	0	0	0	0	0	0	0	0	0	0	0	0	0	0	0	0	0	0	0	0	0	0	0	0	0	0	0	0	0	0	0	0	0	0	0
357	ENSG00000163453	IGFBP7	2	AC	2.37293	1.07326	1.24824	-1.37056	2	2	0	0	1	0	0	0	0	0	1	0	0	0	0	0	0	0	0	0	0	0	0	0	0	0	0	0	0	0	0	0	0	0	0	0	0	0	0	0	0
358	ENSG00000163491	NEK10	2	AC	7.54146	1.04953	1.56165	1.32308	11	0	11	0	0	0	0	0	0	0	0	0	0	0	0	0	0	1	1	1	1	1	1	1	1	1	1	1	0	0	0	0	0	0	0	0	0	0	0	0	0
359	ENSG00000033867	SLC4A7	2	AC	2.17499	1.16154	1.67583	1.37289	0	0	0	0	0	0	0	0	0	0	0	0	0	0	0	0	0	0	0	0	0	0	0	0	0	0	0	0	0	0	0	0	0	0	0	0	0	0	0	0	0
360	ENSG00000163701	IL17RE	2	AC	-3.56247	-1.11381	-1.95117	-1.24186	0	0	0	0	0	0	0	0	0	0	0	0	0	0	0	0	0	0	0	0	0	0	0	0	0	0	0	0	0	0	0	0	0	0	0	0	0	0	0	0	0
361	ENSG00000164039	BDH2	2	AC	1.70297	1.05841	1.23177	1.66208	0	0	0	0	0	0	0	0	0	0	0	0	0	0	0	0	0	0	0	0	0	0	0	0	0	0	0	0	0	0	0	0	0	0	0	0	0	0	0	0	0
362	ENSG00000164484	TMEM200A	2	AC	2.53777	1.01881	1.83677	0	0	0	0	0	0	0	0	0	0	0	0	0	0	0	0	0	0	0	0	0	0	0	0	0	0	0	0	0	0	0	0	0	0	0	0	0	0	0	0	0	0
363	ENSG00000166016	ABTB2	2	AC	-3.43789	1.07988	-1.57481	1.07933	0	0	0	0	0	0	0	0	0	0	0	0	0	0	0	0	0	0	0	0	0	0	0	0	0	0	0	0	0	0	0	0	0	0	0	0	0	0	0	0	0
364	ENSG00000166224	SGPL1	2	AC	-1.81576	-1.137	-1.22359	-1.06381	0	0	0	0	0	0	0	0	0	0	0	0	0	0	0	0	0	0	0	0	0	0	0	0	0	0	0	0	0	0	0	0	0	0	0	0	0	0	0	0	0
365	ENSG00000166598	HSP90B1	2	AC	2.0478	-1.02515	1.67416	1.13058	0	0	0	0	0	0	0	0	0	0	0	0	0	0	0	0	0	0	0	0	0	0	0	0	0	0	0	0	0	0	0	0	0	0	0	0	0	0	0	0	0
366	ENSG00000101445	PPP1R16B	2	AC	2.5403	-1.06425	1.84443	1.3394	0	0	0	0	0	0	0	0	0	0	0	0	0	0	0	0	0	0	0	0	0	0	0	0	0	0	0	0	0	0	0	0	0	0	0	0	0	0	0	0	0
367	ENSG00000166741	NNMT	2	AC	1.97089	1.24023	2.98158	1.32738	1	1	0	0	1	0	0	0	0	0	0	0	0	0	0	0	0	0	0	0	0	0	0	0	0	0	0	0	0	0	0	0	0	0	0	0	0	0	0	0	0
368	ENSG00000166794	PPIB	2	AC	1.89002	-1.05673	1.27445	1.15506	0	0	0	0	0	0	0	0	0	0	0	0	0	0	0	0	0	0	0	0	0	0	0	0	0	0	0	0	0	0	0	0	0	0	0	0	0	0	0	0	0
369	ENSG00000166924	NYAP1	2	AC	-2.52366	-1.00404	-1.52823	-1.27032	0	0	0	0	0	0	0	0	0	0	0	0	0	0	0	0	0	0	0	0	0	0	0	0	0	0	0	0	0	0	0	0	0	0	0	0	0	0	0	0	0
370	ENSG00000167004	PDIA3	2	AC	1.73441	1.08583	1.51079	1.19627	0	0	0	0	0	0	0	0	0	0	0	0	0	0	0	0	0	0	0	0	0	0	0	0	0	0	0	0	0	0	0	0	0	0	0	0	0	0	0	0	0
371	ENSG00000167107	ACSF2	2	AC	-3.0382	-1.02781	-1.53869	1.24957	0	0	0	0	0	0	0	0	0	0	0	0	0	0	0	0	0	0	0	0	0	0	0	0	0	0	0	0	0	0	0	0	0	0	0	0	0	0	0	0	0
372	ENSG00000185947	ZNF267	2	AC	2.14217	1.47158	1.42186	1.27738	0	0	0	0	0	0	0	0	0	0	0	0	0	0	0	0	0	0	0	0	0	0	0	0	0	0	0	0	0	0	0	0	0	0	0	0	0	0	0	0	0
373	ENSG00000167608	TMC4	2	AC	-2.31743	-1.18095	-1.88495	-1.14402	0	0	0	0	0	0	0	0	0	0	0	0	0	0	0	0	0	0	0	0	0	0	0	0	0	0	0	0	0	0	0	0	0	0	0	0	0	0	0	0	0
374	ENSG00000167644	C19orf33	2	AC	-3.46314	1.64648	-2.07828	-2.6773	0	0	0	0	0	0	0	0	0	0	0	0	0	0	0	0	0	0	0	0	0	0	0	0	0	0	0	0	0	0	0	0	0	0	0	0	0	0	0	0	0
375	ENSG00000167779	IGFBP6	2	AC	-3.45823	-2.00013	-1.88399	1.07879	2	2	0	0	1	0	0	0	0	0	1	0	0	0	0	0	0	0	0	0	0	0	0	0	0	0	0	0	0	0	0	0	0	0	0	0	0	0	0	0	0
376	ENSG00000167994	RAB3IL1	2	AC	1.87657	1.16493	2.99965	2.61475	0	0	0	0	0	0	0	0	0	0	0	0	0	0	0	0	0	0	0	0	0	0	0	0	0	0	0	0	0	0	0	0	0	0	0	0	0	0	0	0	0
377	ENSG00000170458	CD14	2	AC	3.06052	1.00935	11.7424	2.92356	3	3	0	0	1	0	0	1	1	0	0	0	0	0	0	0	0	0	0	0	0	0	0	0	0	0	0	0	0	0	0	0	0	0	0	0	0	0	0	0	0
378	ENSG00000171298	GAA	2	AC	1.76217	1.01792	1.33748	-1.32664	0	0	0	0	0	0	0	0	0	0	0	0	0	0	0	0	0	0	0	0	0	0	0	0	0	0	0	0	0	0	0	0	0	0	0	0	0	0	0	0	0
379	ENSG00000171310	CHST11	2	AC	3.0834	-1.17994	1.52822	1.5114	1	1	0	0	1	0	0	0	0	0	0	0	0	0	0	0	0	0	0	0	0	0	0	0	0	0	0	0	0	0	0	0	0	0	0	0	0	0	0	0	0
380	ENSG00000169744	LDB2	2	AC	2.25823	1.34683	3.38435	1.04421	0	0	0	0	0	0	0	0	0	0	0	0	0	0	0	0	0	0	0	0	0	0	0	0	0	0	0	0	0	0	0	0	0	0	0	0	0	0	0	0	0
381	ENSG00000144369	FAM171B	2	AC	2.89298	1.00419	2.10295	1.96699	0	0	0	0	0	0	0	0	0	0	0	0	0	0	0	0	0	0	0	0	0	0	0	0	0	0	0	0	0	0	0	0	0	0	0	0	0	0	0	0	0
382	ENSG00000169291	SHE	2	AC	2.4411	-1.20865	1.52781	1.2784	0	0	0	0	0	0	0	0	0	0	0	0	0	0	0	0	0	0	0	0	0	0	0	0	0	0	0	0	0	0	0	0	0	0	0	0	0	0	0	0	0
383	ENSG00000169047	IRS1	2	AC	-3.27887	-1.53284	-4.52114	-1.0054	3	3	0	0	1	0	0	0	0	0	1	1	0	0	0	0	0	0	0	0	0	0	0	0	0	0	0	0	0	0	0	0	0	0	0	0	0	0	0	0	0
384	ENSG00000172183	ISG20	2	AC	2.19954	1.1945	1.52725	1.80602	0	0	0	0	0	0	0	0	0	0	0	0	0	0	0	0	0	0	0	0	0	0	0	0	0	0	0	0	0	0	0	0	0	0	0	0	0	0	0	0	0
385	ENSG00000168874	ATOH8	2	AC	-2.97872	-1.01609	-1.42233	-1.52665	0	0	0	0	0	0	0	0	0	0	0	0	0	0	0	0	0	0	0	0	0	0	0	0	0	0	0	0	0	0	0	0	0	0	0	0	0	0	0	0	0
386	ENSG00000168899	VAMP5	2	AC	2.20033	1.29047	1.62036	-1.02755	1	1	0	0	0	0	0	0	0	0	1	0	0	0	0	0	0	0	0	0	0	0	0	0	0	0	0	0	0	0	0	0	0	0	0	0	0	0	0	0	0
387	ENSG00000170142	UBE2E1	2	AC	1.77427	-1.0164	1.20683	1.22719	0	0	0	0	0	0	0	0	0	0	0	0	0	0	0	0	0	0	0	0	0	0	0	0	0	0	0	0	0	0	0	0	0	0	0	0	0	0	0	0	0
388	ENSG00000178927	C17orf62	2	AC	1.84271	1.08332	1.3989	1.1105	0	0	0	0	0	0	0	0	0	0	0	0	0	0	0	0	0	0	0	0	0	0	0	0	0	0	0	0	0	0	0	0	0	0	0	0	0	0	0	0	0
389	ENSG00000171115	GIMAP8	2	AC	2.55656	1.38228	2.75929	1.48119	0	0	0	0	0	0	0	0	0	0	0	0	0	0	0	0	0	0	0	0	0	0	0	0	0	0	0	0	0	0	0	0	0	0	0	0	0	0	0	0	0
390	ENSG00000171503	ETFDH	2	AC	-2.19195	-1.16045	-1.29386	1.18274	0	0	0	0	0	0	0	0	0	0	0	0	0	0	0	0	0	0	0	0	0	0	0	0	0	0	0	0	0	0	0	0	0	0	0	0	0	0	0	0	0
391	ENSG00000135077	HAVCR2	2	AC	2.20933	1.0575	2.1599	1.15837	0	0	0	0	0	0	0	0	0	0	0	0	0	0	0	0	0	0	0	0	0	0	0	0	0	0	0	0	0	0	0	0	0	0	0	0	0	0	0	0	0
392	ENSG00000137166	FOXP4	2	AC	-2.0279	-1.28404	-1.36286	-1.52823	0	0	0	0	0	0	0	0	0	0	0	0	0	0	0	0	0	0	0	0	0	0	0	0	0	0	0	0	0	0	0	0	0	0	0	0	0	0	0	0	0
393	ENSG00000124615	MOCS1	2	AC	-3.33409	-1.07146	-1.33242	1.15438	0	0	0	0	0	0	0	0	0	0	0	0	0	0	0	0	0	0	0	0	0	0	0	0	0	0	0	0	0	0	0	0	0	0	0	0	0	0	0	0	0
394	ENSG00000172927	MYEOV	2	AC	-7.82822	1.0053	-2.06072	-1.2906	12	0	12	0	0	0	0	0	0	0	0	0	0	0	0	0	0	1	1	1	1	1	1	1	1	1	1	1	0	0	0	0	1	0	0	0	0	0	0	0	0
395	ENSG00000146021	KLHL3	2	AC	4.03788	1.00634	1.26097	-1.25462	0	0	0	0	0	0	0	0	0	0	0	0	0	0	0	0	0	0	0	0	0	0	0	0	0	0	0	0	0	0	0	0	0	0	0	0	0	0	0	0	0
396	ENSG00000122729	ACO1	2	AC	-4.45969	-1.05879	-1.31844	-1.85887	0	0	0	0	0	0	0	0	0	0	0	0	0	0	0	0	0	0	0	0	0	0	0	0	0	0	0	0	0	0	0	0	0	0	0	0	0	0	0	0	0
397	ENSG00000106034	CPED1	2	AC	-3.50826	1.06346	-3.05789	1.33811	0	0	0	0	0	0	0	0	0	0	0	0	0	0	0	0	0	0	0	0	0	0	0	0	0	0	0	0	0	0	0	0	0	0	0	0	0	0	0	0	0
398	ENSG00000175416	CLTB	2	AC	-1.83859	-1.3207	-1.40463	-1.02675	0	0	0	0	0	0	0	0	0	0	0	0	0	0	0	0	0	0	0	0	0	0	0	0	0	0	0	0	0	0	0	0	0	0	0	0	0	0	0	0	0
399	ENSG00000129467	ADCY4	2	AC	2.37342	1.29712	1.40774	-1.05306	0	0	0	0	0	0	0	0	0	0	0	0	0	0	0	0	0	0	0	0	0	0	0	0	0	0	0	0	0	0	0	0	0	0	0	0	0	0	0	0	0
400	ENSG00000173801	JUP	2	AC	-1.90774	-1.1386	-1.75979	-1.86096	1	1	0	0	1	0	0	0	0	0	0	0	0	0	0	0	0	0	0	0	0	0	0	0	0	0	0	0	0	0	0	0	0	0	0	0	0	0	0	0	0
401	ENSG00000174640	SLCO2A1	2	AC	3.35066	-1.06184	6.23037	-1.64531	0	0	0	0	0	0	0	0	0	0	0	0	0	0	0	0	0	0	0	0	0	0	0	0	0	0	0	0	0	0	0	0	0	0	0	0	0	0	0	0	0
402	ENSG00000166833	NAV2	2	AC	-1.82937	1.0922	-1.45508	-1.11899	0	0	0	0	0	0	0	0	0	0	0	0	0	0	0	0	0	0	0	0	0	0	0	0	0	0	0	0	0	0	0	0	0	0	0	0	0	0	0	0	0
403	ENSG00000173706	HEG1	2	AC	2.65022	1.11458	1.30095	1.05361	0	0	0	0	0	0	0	0	0	0	0	0	0	0	0	0	0	0	0	0	0	0	0	0	0	0	0	0	0	0	0	0	0	0	0	0	0	0	0	0	0
404	ENSG00000170689	HOXB9	2	AC	6.36094	1.0088	2.39103	1.02133	7	0	7	0	0	0	0	0	0	0	0	0	0	0	0	0	0	0	0	0	0	0	1	1	1	1	1	1	0	0	0	0	1	0	0	0	0	0	0	0	0
405	ENSG00000250510	GPR162	2	AC	2.14358	-1.15682	1.81659	1.19104	0	0	0	0	0	0	0	0	0	0	0	0	0	0	0	0	0	0	0	0	0	0	0	0	0	0	0	0	0	0	0	0	0	0	0	0	0	0	0	0	0
406	ENSG00000175445	LPL	2	AC	-9.18378	-1.02566	-2.95149	0	28	6	22	9	1	0	0	0	0	1	1	1	1	1	0	0	0	1	1	1	1	1	0	0	1	1	1	0	1	1	1	0	1	1	1	1	1	1	1	1	1
407	ENSG00000173083	HPSE	2	AC	2.37388	-1.22658	1.74711	-1.69221	1	1	0	0	0	0	0	1	0	0	0	0	0	0	0	0	0	0	0	0	0	0	0	0	0	0	0	0	0	0	0	0	0	0	0	0	0	0	0	0	0
408	ENSG00000137309	HMGA1	2	AC	-2.98781	-1.19494	-1.8182	-2.3791	1	1	0	0	1	0	0	0	0	0	0	0	0	0	0	0	0	0	0	0	0	0	0	0	0	0	0	0	0	0	0	0	0	0	0	0	0	0	0	0	0
409	ENSG00000174705	SH3PXD2B	2	AC	3.08895	1.05846	1.28292	1.46417	0	0	0	0	0	0	0	0	0	0	0	0	0	0	0	0	0	0	0	0	0	0	0	0	0	0	0	0	0	0	0	0	0	0	0	0	0	0	0	0	0
410	ENSG00000143409	FAM63A	2	AC	-2.01799	-1.00183	-1.29581	1.01767	0	0	0	0	0	0	0	0	0	0	0	0	0	0	0	0	0	0	0	0	0	0	0	0	0	0	0	0	0	0	0	0	0	0	0	0	0	0	0	0	0
411	ENSG00000214193	SH3D21	2	AC	-3.37562	1.06456	-1.55442	-1.69747	0	0	0	0	0	0	0	0	0	0	0	0	0	0	0	0	0	0	0	0	0	0	0	0	0	0	0	0	0	0	0	0	0	0	0	0	0	0	0	0	0
412	ENSG00000081177	EXD2	2	AC	-1.5299	-1.10776	-1.23783	1.1829	0	0	0	0	0	0	0	0	0	0	0	0	0	0	0	0	0	0	0	0	0	0	0	0	0	0	0	0	0	0	0	0	0	0	0	0	0	0	0	0	0
413	ENSG00000145916	RMND5B	2	AC	-1.78804	-1.51922	-1.6549	-1.33983	0	0	0	0	0	0	0	0	0	0	0	0	0	0	0	0	0	0	0	0	0	0	0	0	0	0	0	0	0	0	0	0	0	0	0	0	0	0	0	0	0
414	ENSG00000177675	CD163L1	2	AC	4.46893	1.43816	2.30393	-1.29201	0	0	0	0	0	0	0	0	0	0	0	0	0	0	0	0	0	0	0	0	0	0	0	0	0	0	0	0	0	0	0	0	0	0	0	0	0	0	0	0	0
415	ENSG00000179044	EXOC3L1	2	AC	9.04926	1.97224	4.718	1.84858	12	0	12	0	0	0	0	0	0	0	0	0	0	0	0	0	0	1	1	1	1	1	1	1	1	1	1	1	0	0	0	0	0	1	0	0	0	0	0	0	0
416	ENSG00000072134	EPN2	2	AC	-1.75533	0	-1.28034	-1.28579	0	0	0	0	0	0	0	0	0	0	0	0	0	0	0	0	0	0	0	0	0	0	0	0	0	0	0	0	0	0	0	0	0	0	0	0	0	0	0	0	0
417	ENSG00000176697	BDNF	2	AC	-3.70424	-1.06611	-3.41918	-2.95781	1	1	0	0	1	0	0	0	0	0	0	0	0	0	0	0	0	0	0	0	0	0	0	0	0	0	0	0	0	0	0	0	0	0	0	0	0	0	0	0	0
418	ENSG00000012171	SEMA3B	2	AC	-2.90189	1.00894	-3.73212	-1.09896	0	0	0	0	0	0	0	0	0	0	0	0	0	0	0	0	0	0	0	0	0	0	0	0	0	0	0	0	0	0	0	0	0	0	0	0	0	0	0	0	0
419	ENSG00000126785	RHOJ	2	AC	4.95707	-1.03214	1.95586	1.06905	1	1	0	0	0	0	1	0	0	0	0	0	0	0	0	0	0	0	0	0	0	0	0	0	0	0	0	0	0	0	0	0	0	0	0	0	0	0	0	0	0
420	ENSG00000144218	AFF3	2	AC	-5.55148	1.06146	-2.01211	-1.06824	12	0	12	0	0	0	0	0	0	0	0	0	0	0	0	0	0	1	1	1	1	1	1	1	1	1	1	1	0	0	0	0	1	0	0	0	0	0	0	0	0
421	ENSG00000154240	CEP112	2	AC	1.88649	1.54718	1.26343	1.60759	0	0	0	0	0	0	0	0	0	0	0	0	0	0	0	0	0	0	0	0	0	0	0	0	0	0	0	0	0	0	0	0	0	0	0	0	0	0	0	0	0
422	ENSG00000126391	FRMD8	2	AC	1.79043	1.73761	1.29828	1.74182	0	0	0	0	0	0	0	0	0	0	0	0	0	0	0	0	0	0	0	0	0	0	0	0	0	0	0	0	0	0	0	0	0	0	0	0	0	0	0	0	0
423	ENSG00000138835	RGS3	2	AC	3.78773	1.37002	1.58828	1.17	1	1	0	0	0	0	1	0	0	0	0	0	0	0	0	0	0	0	0	0	0	0	0	0	0	0	0	0	0	0	0	0	0	0	0	0	0	0	0	0	0
424	ENSG00000089351	GRAMD1A	2	AC	2.30887	-1.1081	2.04268	1.30114	0	0	0	0	0	0	0	0	0	0	0	0	0	0	0	0	0	0	0	0	0	0	0	0	0	0	0	0	0	0	0	0	0	0	0	0	0	0	0	0	0
425	ENSG00000142765	SYTL1	2	AC	-3.10471	-1.00174	-1.71397	-1.01113	0	0	0	0	0	0	0	0	0	0	0	0	0	0	0	0	0	0	0	0	0	0	0	0	0	0	0	0	0	0	0	0	0	0	0	0	0	0	0	0	0
426	ENSG00000175662	TOM1L2	2	AC	-1.99317	-1.05015	-1.37792	-1.76256	0	0	0	0	0	0	0	0	0	0	0	0	0	0	0	0	0	0	0	0	0	0	0	0	0	0	0	0	0	0	0	0	0	0	0	0	0	0	0	0	0
427	ENSG00000114861	FOXP1	2	AC	1.54399	-1.26018	1.24228	-1.34499	0	0	0	0	0	0	0	0	0	0	0	0	0	0	0	0	0	0	0	0	0	0	0	0	0	0	0	0	0	0	0	0	0	0	0	0	0	0	0	0	0
428	ENSG00000100342	APOL1	2	AC	2.26435	1.27436	3.18393	1.47162	0	0	0	0	0	0	0	0	0	0	0	0	0	0	0	0	0	0	0	0	0	0	0	0	0	0	0	0	0	0	0	0	0	0	0	0	0	0	0	0	0
429	ENSG00000176595	KBTBD11	2	AC	11.5846	1.3487	1.72022	1.68768	8	0	8	0	0	0	0	0	0	0	0	0	0	0	0	0	0	1	1	1	1	1	0	0	1	1	1	0	0	0	0	0	0	0	0	0	0	0	0	0	0
430	ENSG00000153071	DAB2	2	AC	2.42198	-1.38355	1.33059	-1.54701	2	2	0	0	1	0	0	0	1	0	0	0	0	0	0	0	0	0	0	0	0	0	0	0	0	0	0	0	0	0	0	0	0	0	0	0	0	0	0	0	0
431	ENSG00000175866	BAIAP2	2	AC	-2.56642	-1.12807	-1.30769	-2.07496	0	0	0	0	0	0	0	0	0	0	0	0	0	0	0	0	0	0	0	0	0	0	0	0	0	0	0	0	0	0	0	0	0	0	0	0	0	0	0	0	0
432	ENSG00000179855	GIPC3	2	AC	6.92534	-1.09255	1.51933	2.56951	6	0	6	0	0	0	0	0	0	0	0	0	0	0	0	0	0	0	0	0	0	0	1	0	1	1	1	1	0	0	0	0	1	0	0	0	0	0	0	0	0
433	ENSG00000102445	KIAA0226L	2	AC	3.3991	1.01213	2.06044	1.11456	0	0	0	0	0	0	0	0	0	0	0	0	0	0	0	0	0	0	0	0	0	0	0	0	0	0	0	0	0	0	0	0	0	0	0	0	0	0	0	0	0
434	ENSG00000241839	PLEKHO2	2	AC	4.83075	1.18256	1.39026	-1.06275	0	0	0	0	0	0	0	0	0	0	0	0	0	0	0	0	0	0	0	0	0	0	0	0	0	0	0	0	0	0	0	0	0	0	0	0	0	0	0	0	0
435	ENSG00000150867	PIP4K2A	2	AC	2.21326	-1.0006	1.67156	1.59307	0	0	0	0	0	0	0	0	0	0	0	0	0	0	0	0	0	0	0	0	0	0	0	0	0	0	0	0	0	0	0	0	0	0	0	0	0	0	0	0	0
436	ENSG00000181982	CCDC149	2	AC	1.85456	1.02445	1.52866	-1.00337	0	0	0	0	0	0	0	0	0	0	0	0	0	0	0	0	0	0	0	0	0	0	0	0	0	0	0	0	0	0	0	0	0	0	0	0	0	0	0	0	0
437	ENSG00000107249	GLIS3	2	AC	3.0556	-1.36308	1.3529	-1.28026	0	0	0	0	0	0	0	0	0	0	0	0	0	0	0	0	0	0	0	0	0	0	0	0	0	0	0	0	0	0	0	0	0	0	0	0	0	0	0	0	0
438	ENSG00000175544	CABP4	2	AC	4.03977	1.10515	1.90341	1.17458	0	0	0	0	0	0	0	0	0	0	0	0	0	0	0	0	0	0	0	0	0	0	0	0	0	0	0	0	0	0	0	0	0	0	0	0	0	0	0	0	0
439	ENSG00000176399	DMRTA1	2	AC	-5.00532	1.00349	-2.07695	-1.28446	11	0	11	0	0	0	0	0	0	0	0	0	0	0	0	0	0	1	1	1	1	1	1	1	1	1	1	1	0	0	0	0	0	0	0	0	0	0	0	0	0
440	ENSG00000010803	SCMH1	2	AC	-1.72487	-1.22627	-1.27775	-1.42811	0	0	0	0	0	0	0	0	0	0	0	0	0	0	0	0	0	0	0	0	0	0	0	0	0	0	0	0	0	0	0	0	0	0	0	0	0	0	0	0	0
441	ENSG00000184887	BTBD6	2	AC	-1.67325	-1.10197	-1.17564	1.00353	0	0	0	0	0	0	0	0	0	0	0	0	0	0	0	0	0	0	0	0	0	0	0	0	0	0	0	0	0	0	0	0	0	0	0	0	0	0	0	0	0
442	ENSG00000101974	ATP11C	2	AC	2.16963	1.19615	1.62667	1.77883	0	0	0	0	0	0	0	0	0	0	0	0	0	0	0	0	0	0	0	0	0	0	0	0	0	0	0	0	0	0	0	0	0	0	0	0	0	0	0	0	0
443	ENSG00000182240	BACE2	2	AC	2.03825	1.06553	3.80974	1.05698	1	1	0	0	0	1	0	0	0	0	0	0	0	0	0	0	0	0	0	0	0	0	0	0	0	0	0	0	0	0	0	0	0	0	0	0	0	0	0	0	0
444	ENSG00000133561	GIMAP6	2	AC	1.6188	1.4742	1.96639	1.54559	0	0	0	0	0	0	0	0	0	0	0	0	0	0	0	0	0	0	0	0	0	0	0	0	0	0	0	0	0	0	0	0	0	0	0	0	0	0	0	0	0
445	ENSG00000130775	THEMIS2	2	AC	4.3188	1.4559	1.661	1.62043	0	0	0	0	0	0	0	0	0	0	0	0	0	0	0	0	0	0	0	0	0	0	0	0	0	0	0	0	0	0	0	0	0	0	0	0	0	0	0	0	0
446	ENSG00000132692	BCAN	2	AC	-3.12732	1.00508	-2.5538	-1.0745	0	0	0	0	0	0	0	0	0	0	0	0	0	0	0	0	0	0	0	0	0	0	0	0	0	0	0	0	0	0	0	0	0	0	0	0	0	0	0	0	0
447	ENSG00000157617	C2CD2	2	AC	-3.10504	-1.10571	-1.21544	-1.02342	0	0	0	0	0	0	0	0	0	0	0	0	0	0	0	0	0	0	0	0	0	0	0	0	0	0	0	0	0	0	0	0	0	0	0	0	0	0	0	0	0
448	ENSG00000164932	CTHRC1	2	AC	4.49002	1.28144	1.47494	1.97122	0	0	0	0	0	0	0	0	0	0	0	0	0	0	0	0	0	0	0	0	0	0	0	0	0	0	0	0	0	0	0	0	0	0	0	0	0	0	0	0	0
449	ENSG00000163932	PRKCD	2	AC	-2.40953	-1.13397	-1.36932	-1.27774	0	0	0	0	0	0	0	0	0	0	0	0	0	0	0	0	0	0	0	0	0	0	0	0	0	0	0	0	0	0	0	0	0	0	0	0	0	0	0	0	0
450	ENSG00000167850	CD300C	2	AC	2.5646	1.04323	3.67853	1.11491	0	0	0	0	0	0	0	0	0	0	0	0	0	0	0	0	0	0	0	0	0	0	0	0	0	0	0	0	0	0	0	0	0	0	0	0	0	0	0	0	0
451	ENSG00000185291	IL3RA	2	AC	2.46681	1.62741	2.66664	3.15321	0	0	0	0	0	0	0	0	0	0	0	0	0	0	0	0	0	0	0	0	0	0	0	0	0	0	0	0	0	0	0	0	0	0	0	0	0	0	0	0	0
452	ENSG00000183779	ZNF703	2	AC	-1.88657	-1.76347	-3.17807	0	1	1	0	0	0	0	0	0	0	0	1	0	0	0	0	0	0	0	0	0	0	0	0	0	0	0	0	0	0	0	0	0	0	0	0	0	0	0	0	0	0
453	ENSG00000116852	KIF21B	2	AC	4.04385	-1.02334	2.46033	1.71891	0	0	0	0	0	0	0	0	0	0	0	0	0	0	0	0	0	0	0	0	0	0	0	0	0	0	0	0	0	0	0	0	0	0	0	0	0	0	0	0	0
454	ENSG00000182263	FIGN	2	AC	-3.09471	1.09387	-1.62478	0	0	0	0	0	0	0	0	0	0	0	0	0	0	0	0	0	0	0	0	0	0	0	0	0	0	0	0	0	0	0	0	0	0	0	0	0	0	0	0	0	0
455	ENSG00000182179	UBA7	2	AC	1.89287	0	1.31529	1.14411	0	0	0	0	0	0	0	0	0	0	0	0	0	0	0	0	0	0	0	0	0	0	0	0	0	0	0	0	0	0	0	0	0	0	0	0	0	0	0	0	0
456	ENSG00000122873	CISD1	2	AC	4.25953	1.08015	1.45032	1.1007	0	0	0	0	0	0	0	0	0	0	0	0	0	0	0	0	0	0	0	0	0	0	0	0	0	0	0	0	0	0	0	0	0	0	0	0	0	0	0	0	0
457	ENSG00000100600	LGMN	2	AC	4.8079	1.27819	1.35393	2.10991	0	0	0	0	0	0	0	0	0	0	0	0	0	0	0	0	0	0	0	0	0	0	0	0	0	0	0	0	0	0	0	0	0	0	0	0	0	0	0	0	0
458	ENSG00000107551	RASSF4	2	AC	2.34744	-1.23347	2.63161	-1.21207	0	0	0	0	0	0	0	0	0	0	0	0	0	0	0	0	0	0	0	0	0	0	0	0	0	0	0	0	0	0	0	0	0	0	0	0	0	0	0	0	0
459	ENSG00000153551	CMTM7	2	AC	2.34023	1.10173	1.31925	1.20465	0	0	0	0	0	0	0	0	0	0	0	0	0	0	0	0	0	0	0	0	0	0	0	0	0	0	0	0	0	0	0	0	0	0	0	0	0	0	0	0	0
460	ENSG00000132970	WASF3	2	AC	-1.75444	-1.24973	-1.76312	-1.89082	1	1	0	0	0	0	1	0	0	0	0	0	0	0	0	0	0	0	0	0	0	0	0	0	0	0	0	0	0	0	0	0	0	0	0	0	0	0	0	0	0
461	ENSG00000069974	RAB27A	2	AC	1.94427	1.06163	1.23344	1.19032	0	0	0	0	0	0	0	0	0	0	0	0	0	0	0	0	0	0	0	0	0	0	0	0	0	0	0	0	0	0	0	0	0	0	0	0	0	0	0	0	0
462	ENSG00000127946	HIP1	2	AC	1.64833	-1.30199	1.38618	-1.28701	7	0	7	0	0	0	0	0	0	0	0	0	0	0	0	0	0	0	0	0	0	0	1	1	1	1	1	1	0	0	0	0	1	0	0	0	0	0	0	0	0
463	ENSG00000047579	DTNBP1	2	AC	2.28508	1.16543	1.35671	1.9128	0	0	0	0	0	0	0	0	0	0	0	0	0	0	0	0	0	0	0	0	0	0	0	0	0	0	0	0	0	0	0	0	0	0	0	0	0	0	0	0	0
464	ENSG00000173338	KCNK7	2	AC	-4.43277	1.01192	-2.35414	-1.00548	0	0	0	0	0	0	0	0	0	0	0	0	0	0	0	0	0	0	0	0	0	0	0	0	0	0	0	0	0	0	0	0	0	0	0	0	0	0	0	0	0
465	ENSG00000135047	CTSL1	2	AC	2.17189	-1.01828	2.22791	1.55826	0	0	0	0	0	0	0	0	0	0	0	0	0	0	0	0	0	0	0	0	0	0	0	0	0	0	0	0	0	0	0	0	0	0	0	0	0	0	0	0	0
466	ENSG00000186480	INSIG1	2	AC	-1.75131	-1.34133	-1.7575	-1.15276	5	5	0	0	0	0	0	1	0	0	1	0	0	1	0	1	1	0	0	0	0	0	0	0	0	0	0	0	0	0	0	0	0	0	0	0	0	0	0	0	0
467	ENSG00000188229	TUBB4B	2	AC	-1.7807	-1.18759	-1.76716	1.30383	1	1	0	0	1	0	0	0	0	0	0	0	0	0	0	0	0	0	0	0	0	0	0	0	0	0	0	0	0	0	0	0	0	0	0	0	0	0	0	0	0
468	ENSG00000160179	ABCG1	2	AC	2.73575	1.02307	1.41542	-1.28463	3	3	0	0	1	1	0	0	0	0	1	0	0	0	0	0	0	0	0	0	0	0	0	0	0	0	0	0	0	0	0	0	0	0	0	0	0	0	0	0	0
469	ENSG00000120833	SOCS2	2	AC	2.0513	1.23165	1.75537	2.02593	2	2	0	0	0	0	0	0	0	0	0	0	1	0	1	0	0	0	0	0	0	0	0	0	0	0	0	0	0	0	0	0	0	0	0	0	0	0	0	0	0
470	ENSG00000105974	CAV1	2	AC	-1.62635	1.079	-1.52281	-2.4754	4	4	0	0	1	0	0	1	0	0	1	0	1	0	0	0	0	0	0	0	0	0	0	0	0	0	0	0	0	0	0	0	0	0	0	0	0	0	0	0	0
471	ENSG00000010438	PRSS3	2	AC	-4.08038	-1.08715	-1.37884	2.06455	1	1	0	0	1	0	0	0	0	0	0	0	0	0	0	0	0	0	0	0	0	0	0	0	0	0	0	0	0	0	0	0	0	0	0	0	0	0	0	0	0
472	ENSG00000137710	RDX	2	AC	1.39193	1.08195	1.48579	2.00577	0	0	0	0	0	0	0	0	0	0	0	0	0	0	0	0	0	0	0	0	0	0	0	0	0	0	0	0	0	0	0	0	0	0	0	0	0	0	0	0	0
473	ENSG00000154451	GBP5	2	AC	4.51733	1.04967	6.02918	2.5363	0	0	0	0	0	0	0	0	0	0	0	0	0	0	0	0	0	0	0	0	0	0	0	0	0	0	0	0	0	0	0	0	0	0	0	0	0	0	0	0	0
474	ENSG00000106991	ENG	2	AC	2.40493	1.07631	1.23418	1.19719	1	1	0	0	1	0	0	0	0	0	0	0	0	0	0	0	0	0	0	0	0	0	0	0	0	0	0	0	0	0	0	0	0	0	0	0	0	0	0	0	0
475	ENSG00000164733	CTSB	2	AC	2.4501	1.02033	1.35446	-1.19612	1	1	0	0	1	0	0	0	0	0	0	0	0	0	0	0	0	0	0	0	0	0	0	0	0	0	0	0	0	0	0	0	0	0	0	0	0	0	0	0	0
476	ENSG00000142192	APP	2	AC	2.23202	1.16767	1.57727	1.01641	2	2	0	0	1	0	0	0	0	0	1	0	0	0	0	0	0	0	0	0	0	0	0	0	0	0	0	0	0	0	0	0	0	0	0	0	0	0	0	0	0
477	ENSG00000128284	APOL3	2	AC	1.82859	-1.06908	1.94476	1.11453	0	0	0	0	0	0	0	0	0	0	0	0	0	0	0	0	0	0	0	0	0	0	0	0	0	0	0	0	0	0	0	0	0	0	0	0	0	0	0	0	0
478	ENSG00000168734	PKIG	2	AC	2.46992	-1.03326	1.865	-1.23959	1	1	0	0	1	0	0	0	0	0	0	0	0	0	0	0	0	0	0	0	0	0	0	0	0	0	0	0	0	0	0	0	0	0	0	0	0	0	0	0	0
479	ENSG00000089820	ARHGAP4	2	AC	2.85506	1.01623	1.427	1.2661	1	1	0	0	0	0	1	0	0	0	0	0	0	0	0	0	0	0	0	0	0	0	0	0	0	0	0	0	0	0	0	0	0	0	0	0	0	0	0	0	0
480	ENSG00000167468	GPX4	2	AC	-2.08284	-1.07654	-1.27396	-1.65437	0	0	0	0	0	0	0	0	0	0	0	0	0	0	0	0	0	0	0	0	0	0	0	0	0	0	0	0	0	0	0	0	0	0	0	0	0	0	0	0	0
481	ENSG00000196628	TCF4	2	AC	2.03319	1.17908	1.60388	1.45104	2	2	0	0	1	0	0	0	0	0	1	0	0	0	0	0	0	0	0	0	0	0	0	0	0	0	0	0	0	0	0	0	0	0	0	0	0	0	0	0	0
482	ENSG00000197859	ADAMTSL2	2	AC	3.9271	1.02764	2.21065	-1.29279	0	0	0	0	0	0	0	0	0	0	0	0	0	0	0	0	0	0	0	0	0	0	0	0	0	0	0	0	0	0	0	0	0	0	0	0	0	0	0	0	0
483	ENSG00000107104	KANK1	2	AC	-3.34856	1.20322	-1.26641	-1.60425	0	0	0	0	0	0	0	0	0	0	0	0	0	0	0	0	0	0	0	0	0	0	0	0	0	0	0	0	0	0	0	0	0	0	0	0	0	0	0	0	0
484	ENSG00000197461	PDGFA	2	AC	2.54039	1.13628	1.30798	1.28011	3	3	0	0	1	0	0	0	0	0	0	1	1	0	0	0	0	0	0	0	0	0	0	0	0	0	0	0	0	0	0	0	0	0	0	0	0	0	0	0	0
485	ENSG00000198208	RPS6KL1	2	AC	-1.91022	1.04584	-1.94314	-1.33664	0	0	0	0	0	0	0	0	0	0	0	0	0	0	0	0	0	0	0	0	0	0	0	0	0	0	0	0	0	0	0	0	0	0	0	0	0	0	0	0	0
486	ENSG00000182670	TTC3	2	AC	-1.37991	0	-1.33719	-1.26038	0	0	0	0	0	0	0	0	0	0	0	0	0	0	0	0	0	0	0	0	0	0	0	0	0	0	0	0	0	0	0	0	0	0	0	0	0	0	0	0	0
487	ENSG00000198624	CCDC69	2	AC	-2.89418	-1.01036	-1.35646	1.72976	0	0	0	0	0	0	0	0	0	0	0	0	0	0	0	0	0	0	0	0	0	0	0	0	0	0	0	0	0	0	0	0	0	0	0	0	0	0	0	0	0
488	ENSG00000173599	PC	2	AC	-7.73999	-1.05549	-1.43446	1.46367	13	2	11	0	0	0	0	0	0	0	1	0	1	0	0	0	0	1	1	1	1	1	1	1	1	1	1	1	0	0	0	0	0	0	0	0	0	0	0	0	0
489	ENSG00000087266	SH3BP2	2	AC	1.80417	1.05519	1.27729	1.6147	0	0	0	0	0	0	0	0	0	0	0	0	0	0	0	0	0	0	0	0	0	0	0	0	0	0	0	0	0	0	0	0	0	0	0	0	0	0	0	0	0
490	ENSG00000186350	RXRA	2	AC	-1.70147	-1.37164	-1.23931	-1.31601	1	1	0	0	1	0	0	0	0	0	0	0	0	0	0	0	0	0	0	0	0	0	0	0	0	0	0	0	0	0	0	0	0	0	0	0	0	0	0	0	0
491	ENSG00000153936	HS2ST1	2	AC	1.45028	1.24648	2.07977	1.47122	1	1	0	0	0	0	0	1	0	0	0	0	0	0	0	0	0	0	0	0	0	0	0	0	0	0	0	0	0	0	0	0	0	0	0	0	0	0	0	0	0
492	ENSG00000173535	LOC254896	2	AC	6.99636	0	1.54061	1.29838	0	0	0	0	0	0	0	0	0	0	0	0	0	0	0	0	0	0	0	0	0	0	0	0	0	0	0	0	0	0	0	0	0	0	0	0	0	0	0	0	0
493	ENSG00000132635	PCED1A	2	AC	2.02297	1.03924	1.64187	1.05672	0	0	0	0	0	0	0	0	0	0	0	0	0	0	0	0	0	0	0	0	0	0	0	0	0	0	0	0	0	0	0	0	0	0	0	0	0	0	0	0	0
494	ENSG00000182141	ZNF708	2	AC	1.77315	1.31884	1.21524	-1.167	0	0	0	0	0	0	0	0	0	0	0	0	0	0	0	0	0	0	0	0	0	0	0	0	0	0	0	0	0	0	0	0	0	0	0	0	0	0	0	0	0
495	ENSG00000144843	ADPRH	2	AC	3.04243	1.21096	1.95489	1.81975	0	0	0	0	0	0	0	0	0	0	0	0	0	0	0	0	0	0	0	0	0	0	0	0	0	0	0	0	0	0	0	0	0	0	0	0	0	0	0	0	0
496	ENSG00000006831	ADIPOR2	2	AC	-2.2685	-1.14983	-1.23904	-1.05269	2	2	0	0	0	0	0	0	0	1	1	0	0	0	0	0	0	0	0	0	0	0	0	0	0	0	0	0	0	0	0	0	0	0	0	0	0	0	0	0	0
497	ENSG00000197905	TEAD4	2	AC	3.27456	-1.28095	1.41405	1.51054	1	1	0	0	0	0	0	0	0	0	0	0	1	0	0	0	0	0	0	0	0	0	0	0	0	0	0	0	0	0	0	0	0	0	0	0	0	0	0	0	0
498	ENSG00000205220	PSMB10	2	AC	2.52477	1.22428	1.39306	1.28198	1	1	0	0	0	0	0	0	1	0	0	0	0	0	0	0	0	0	0	0	0	0	0	0	0	0	0	0	0	0	0	0	0	0	0	0	0	0	0	0	0
499	ENSG00000196329	GIMAP1-GIMAP5	2	AC	2.23369	0	2.0029	1.05639	0	0	0	0	0	0	0	0	0	0	0	0	0	0	0	0	0	0	0	0	0	0	0	0	0	0	0	0	0	0	0	0	0	0	0	0	0	0	0	0	0
500	ENSG00000142892	PIGK	2	AC	1.7766	1.11688	1.30408	1.07442	0	0	0	0	0	0	0	0	0	0	0	0	0	0	0	0	0	0	0	0	0	0	0	0	0	0	0	0	0	0	0	0	0	0	0	0	0	0	0	0	0
501	ENSG00000117791	MARC2	2	AC	-2.52075	-1.4681	-1.53844	-1.98106	0	0	0	0	0	0	0	0	0	0	0	0	0	0	0	0	0	0	0	0	0	0	0	0	0	0	0	0	0	0	0	0	0	0	0	0	0	0	0	0	0
502	ENSG00000140511	HAPLN3	2	AC	2.64984	-1.86043	1.94488	-1.1392	1	1	0	0	1	0	0	0	0	0	0	0	0	0	0	0	0	0	0	0	0	0	0	0	0	0	0	0	0	0	0	0	0	0	0	0	0	0	0	0	0
503	ENSG00000197879	MYO1C	2	AC	-1.87995	-1.40714	-1.52016	-1.74624	1	1	0	0	1	0	0	0	0	0	0	0	0	0	0	0	0	0	0	0	0	0	0	0	0	0	0	0	0	0	0	0	0	0	0	0	0	0	0	0	0
504	ENSG00000196209	SIRPB2	2	AC	3.17508	1.33491	2.08785	-1.39571	0	0	0	0	0	0	0	0	0	0	0	0	0	0	0	0	0	0	0	0	0	0	0	0	0	0	0	0	0	0	0	0	0	0	0	0	0	0	0	0	0
505	ENSG00000110492	MDK	2	AC	2.91232	-1.13757	1.77964	-1.73038	0	0	0	0	0	0	0	0	0	0	0	0	0	0	0	0	0	0	0	0	0	0	0	0	0	0	0	0	0	0	0	0	0	0	0	0	0	0	0	0	0
506	ENSG00000196126	HLA-DRB1	2	AC	1.856	-1.0004	2.09289	3.86571	0	0	0	0	0	0	0	0	0	0	0	0	0	0	0	0	0	0	0	0	0	0	0	0	0	0	0	0	0	0	0	0	0	0	0	0	0	0	0	0	0
507	ENSG00000196549	MME	2	AC	-3.35545	1.00293	-1.89223	1.21312	1	1	0	0	0	0	0	0	1	0	0	0	0	0	0	0	0	0	0	0	0	0	0	0	0	0	0	0	0	0	0	0	0	0	0	0	0	0	0	0	0
508	ENSG00000198598	MMP17	2	AC	5.10262	-1.05553	1.35247	1.2361	13	1	12	0	0	1	0	0	0	0	0	0	0	0	0	0	0	1	1	1	1	1	1	1	1	1	1	1	0	0	0	0	1	0	0	0	0	0	0	0	0
509	ENSG00000018408	WWTR1	2	AC	1.63604	-1.01851	1.42851	-1.08019	0	0	0	0	0	0	0	0	0	0	0	0	0	0	0	0	0	0	0	0	0	0	0	0	0	0	0	0	0	0	0	0	0	0	0	0	0	0	0	0	0
510	ENSG00000197594	ENPP1	2	AC	-3.06025	1.10097	-1.95192	-1.13416	1	1	0	0	1	0	0	0	0	0	0	0	0	0	0	0	0	0	0	0	0	0	0	0	0	0	0	0	0	0	0	0	0	0	0	0	0	0	0	0	0
511	ENSG00000198911	SREBF2	2	AC	-1.61411	-1.05216	-1.26309	1.01714	4	4	0	0	0	0	1	0	0	0	0	1	0	0	0	1	1	0	0	0	0	0	0	0	0	0	0	0	0	0	0	0	0	0	0	0	0	0	0	0	0
512	ENSG00000198796	ALPK2	2	AC	6.42776	1.02546	2.26214	-1.06095	11	0	11	0	0	0	0	0	0	0	0	0	0	0	0	0	0	1	1	1	1	1	1	1	1	1	1	1	0	0	0	0	0	0	0	0	0	0	0	0	0
513	ENSG00000007968	E2F2	2	AC	-2.40419	-1.16031	-1.88312	1.06234	0	0	0	0	0	0	0	0	0	0	0	0	0	0	0	0	0	0	0	0	0	0	0	0	0	0	0	0	0	0	0	0	0	0	0	0	0	0	0	0	0
514	ENSG00000162849	KIF26B	2	AC	1.84955	-1.06711	6.86694	-1.06082	0	0	0	0	0	0	0	0	0	0	0	0	0	0	0	0	0	0	0	0	0	0	0	0	0	0	0	0	0	0	0	0	0	0	0	0	0	0	0	0	0
515	ENSG00000120437	ACAT2	2	AC	-1.78324	-1.15582	-1.55348	-1.65059	0	0	0	0	0	0	0	0	0	0	0	0	0	0	0	0	0	0	0	0	0	0	0	0	0	0	0	0	0	0	0	0	0	0	0	0	0	0	0	0	0
516	ENSG00000174307	PHLDA3	2	AC	-2.4638	1.2353	-1.35388	-1.11185	0	0	0	0	0	0	0	0	0	0	0	0	0	0	0	0	0	0	0	0	0	0	0	0	0	0	0	0	0	0	0	0	0	0	0	0	0	0	0	0	0
517	ENSG00000163344	PMVK	2	AC	-1.52218	-1.18402	-1.46602	-1.02908	3	3	0	0	0	0	0	0	0	0	0	0	0	1	0	1	1	0	0	0	0	0	0	0	0	0	0	0	0	0	0	0	0	0	0	0	0	0	0	0	0
518	ENSG00000213846	AC098614.2	2	AC	3.49108	0	2.02624	1.78418	0	0	0	0	0	0	0	0	0	0	0	0	0	0	0	0	0	0	0	0	0	0	0	0	0	0	0	0	0	0	0	0	0	0	0	0	0	0	0	0	0
519	ENSG00000117569	PTBP2	2	AC	1.53335	-1.05928	1.33598	-1.03899	0	0	0	0	0	0	0	0	0	0	0	0	0	0	0	0	0	0	0	0	0	0	0	0	0	0	0	0	0	0	0	0	0	0	0	0	0	0	0	0	0
520	ENSG00000117519	CNN3	2	AC	1.63708	1.18184	1.72097	1.32759	15	1	14	0	1	0	0	0	0	0	0	0	0	0	0	0	0	1	1	1	1	1	1	1	1	1	1	1	0	0	1	0	1	1	0	0	0	0	0	0	0
521	ENSG00000119943	PYROXD2	2	AC	-2.34881	-1.28134	-1.6089	-1.71026	0	0	0	0	0	0	0	0	0	0	0	0	0	0	0	0	0	0	0	0	0	0	0	0	0	0	0	0	0	0	0	0	0	0	0	0	0	0	0	0	0
522	ENSG00000116133	DHCR24	2	AC	-4.28195	-1.00894	-1.9527	-1.73824	0	0	0	0	0	0	0	0	0	0	0	0	0	0	0	0	0	0	0	0	0	0	0	0	0	0	0	0	0	0	0	0	0	0	0	0	0	0	0	0	0
523	ENSG00000158470	B4GALT5	2	AC	1.67717	-1.1584	2.25251	-1.42846	1	1	0	0	0	0	0	1	0	0	0	0	0	0	0	0	0	0	0	0	0	0	0	0	0	0	0	0	0	0	0	0	0	0	0	0	0	0	0	0	0
524	ENSG00000101017	CD40	2	AC	1.96557	1.08843	4.13402	2.14978	2	2	0	0	1	0	0	0	0	0	1	0	0	0	0	0	0	0	0	0	0	0	0	0	0	0	0	0	0	0	0	0	0	0	0	0	0	0	0	0	0
525	ENSG00000133169	BEX1	2	AC	-5.90099	-2.18393	-2.41662	0	7	0	7	0	0	0	0	0	0	0	0	0	0	0	0	0	0	0	0	0	0	0	1	1	1	1	1	1	0	0	0	0	1	0	0	0	0	0	0	0	0
526	ENSG00000116478	HDAC1	2	AC	2.281	1.04674	1.33023	1.3034	0	0	0	0	0	0	0	0	0	0	0	0	0	0	0	0	0	0	0	0	0	0	0	0	0	0	0	0	0	0	0	0	0	0	0	0	0	0	0	0	0
527	ENSG00000204131	NHSL2	2	AC	3.35662	1.17357	1.36957	1.36414	0	0	0	0	0	0	0	0	0	0	0	0	0	0	0	0	0	0	0	0	0	0	0	0	0	0	0	0	0	0	0	0	0	0	0	0	0	0	0	0	0
528	ENSG00000242616	GNG10	2	AC	2.15341	1.18811	1.45697	1.49849	0	0	0	0	0	0	0	0	0	0	0	0	0	0	0	0	0	0	0	0	0	0	0	0	0	0	0	0	0	0	0	0	0	0	0	0	0	0	0	0	0
529	ENSG00000095203	EPB41L4B	2	AC	-7.27272	-1.0853	-1.88271	-1.56499	8	1	7	0	0	1	0	0	0	0	0	0	0	0	0	0	0	0	0	0	0	1	1	1	1	1	1	1	0	0	0	0	0	0	0	0	0	0	0	0	0
530	ENSG00000204257	HLA-DMA	2	AC	1.54992	1.08814	2.09614	1.1224	1	1	0	0	1	0	0	0	0	0	0	0	0	0	0	0	0	0	0	0	0	0	0	0	0	0	0	0	0	0	0	0	0	0	0	0	0	0	0	0	0
531	ENSG00000204287	HLA-DRA	2	AC	2.2659	1.00546	2.38603	1.72822	0	0	0	0	0	0	0	0	0	0	0	0	0	0	0	0	0	0	0	0	0	0	0	0	0	0	0	0	0	0	0	0	0	0	0	0	0	0	0	0	0
532	ENSG00000158825	CDA	2	AC	-2.68177	-1.00275	-1.95262	-1.03596	0	0	0	0	0	0	0	0	0	0	0	0	0	0	0	0	0	0	0	0	0	0	0	0	0	0	0	0	0	0	0	0	0	0	0	0	0	0	0	0	0
533	ENSG00000184497	TMEM255B	2	AC	7.78271	1.47066	2.72371	1.23567	4	0	4	0	0	0	0	0	0	0	0	0	0	0	0	0	0	0	0	0	0	1	1	1	0	0	0	1	0	0	0	0	0	0	0	0	0	0	0	0	0
534	ENSG00000204397	CARD16	2	AC	2.95118	1.62996	2.13659	-1.19766	0	0	0	0	0	0	0	0	0	0	0	0	0	0	0	0	0	0	0	0	0	0	0	0	0	0	0	0	0	0	0	0	0	0	0	0	0	0	0	0	0
535	ENSG00000102007	PLP2	2	AC	-2.32296	-1.02678	-1.37669	1.02874	0	0	0	0	0	0	0	0	0	0	0	0	0	0	0	0	0	0	0	0	0	0	0	0	0	0	0	0	0	0	0	0	0	0	0	0	0	0	0	0	0
536	ENSG00000015285	WAS	2	AC	2.73733	-1.04285	2.04784	1.11456	1	1	0	0	0	0	0	1	0	0	0	0	0	0	0	0	0	0	0	0	0	0	0	0	0	0	0	0	0	0	0	0	0	0	0	0	0	0	0	0	0
537	ENSG00000183098	GPC6	2	AC	-2.72512	1.00684	-2.45621	0	0	0	0	0	0	0	0	0	0	0	0	0	0	0	0	0	0	0	0	0	0	0	0	0	0	0	0	0	0	0	0	0	0	0	0	0	0	0	0	0	0
538	ENSG00000213886	UBD	2	AC	2.16971	0	2.84486	-1.33707	0	0	0	0	0	0	0	0	0	0	0	0	0	0	0	0	0	0	0	0	0	0	0	0	0	0	0	0	0	0	0	0	0	0	0	0	0	0	0	0	0
539	ENSG00000198722	UNC13B	2	AC	-1.69573	1.07501	-1.38085	1.14653	0	0	0	0	0	0	0	0	0	0	0	0	0	0	0	0	0	0	0	0	0	0	0	0	0	0	0	0	0	0	0	0	0	0	0	0	0	0	0	0	0
540	ENSG00000205060	SLC35B4	2	AC	1.97955	-1.08069	1.22841	1.45741	0	0	0	0	0	0	0	0	0	0	0	0	0	0	0	0	0	0	0	0	0	0	0	0	0	0	0	0	0	0	0	0	0	0	0	0	0	0	0	0	0
541	ENSG00000130962	PRRG1	2	AC	2.37654	1.59937	1.31964	1.49311	0	0	0	0	0	0	0	0	0	0	0	0	0	0	0	0	0	0	0	0	0	0	0	0	0	0	0	0	0	0	0	0	0	0	0	0	0	0	0	0	0
542	ENSG00000125772	GPCPD1	2	AC	1.5524	1.41152	1.58367	1.49678	0	0	0	0	0	0	0	0	0	0	0	0	0	0	0	0	0	0	0	0	0	0	0	0	0	0	0	0	0	0	0	0	0	0	0	0	0	0	0	0	0
543	ENSG00000102174	PHEX	2	AC	7.12633	1.0795	2.6665	2.2367	8	0	8	1	0	0	0	0	0	0	0	0	0	0	0	0	0	0	0	0	0	1	1	1	1	1	1	1	0	0	0	0	0	0	1	0	0	0	0	0	0
544	ENSG00000188487	INSC	2	AC	-4.62988	-1.05659	-1.70117	0	0	0	0	0	0	0	0	0	0	0	0	0	0	0	0	0	0	0	0	0	0	0	0	0	0	0	0	0	0	0	0	0	0	0	0	0	0	0	0	0	0
545	ENSG00000132274	TRIM22	2	AC	2.38527	1.61526	1.51222	1.70423	0	0	0	0	0	0	0	0	0	0	0	0	0	0	0	0	0	0	0	0	0	0	0	0	0	0	0	0	0	0	0	0	0	0	0	0	0	0	0	0	0
546	ENSG00000170542	SERPINB9	2	AC	2.40873	1.20357	2.03275	-1.25109	0	0	0	0	0	0	0	0	0	0	0	0	0	0	0	0	0	0	0	0	0	0	0	0	0	0	0	0	0	0	0	0	0	0	0	0	0	0	0	0	0
547	ENSG00000151632	AKR1C2	2	AC	-4.69947	0	-1.60712	-2.20862	1	1	0	0	1	0	0	0	0	0	0	0	0	0	0	0	0	0	0	0	0	0	0	0	0	0	0	0	0	0	0	0	0	0	0	0	0	0	0	0	0
548	ENSG00000205809	KLRC2	2	AC	3.78669	0	2.94303	0	0	0	0	0	0	0	0	0	0	0	0	0	0	0	0	0	0	0	0	0	0	0	0	0	0	0	0	0	0	0	0	0	0	0	0	0	0	0	0	0	0
549	ENSG00000153012	LGI2	2	AC	5.58859	1.02844	2.78942	3.80504	11	0	11	0	0	0	0	0	0	0	0	0	0	0	0	0	0	1	1	1	1	1	1	1	1	1	1	1	0	0	0	0	0	0	0	0	0	0	0	0	0
550	ENSG00000162078	ZG16B	2	AC	-5.26107	1.05038	-1.84268	-1.30169	6	0	6	0	0	0	0	0	0	0	0	0	0	0	0	0	0	1	1	1	1	1	0	1	0	0	0	0	0	0	0	0	0	0	0	0	0	0	0	0	0
551	ENSG00000205978	NYNRIN	2	AC	-1.57343	-1.02251	-1.92697	-1.82467	0	0	0	0	0	0	0	0	0	0	0	0	0	0	0	0	0	0	0	0	0	0	0	0	0	0	0	0	0	0	0	0	0	0	0	0	0	0	0	0	0
552	ENSG00000243449	C4orf48	2	AC	4.60212	1.12381	1.39047	1.40254	0	0	0	0	0	0	0	0	0	0	0	0	0	0	0	0	0	0	0	0	0	0	0	0	0	0	0	0	0	0	0	0	0	0	0	0	0	0	0	0	0
553	ENSG00000206195	AK022914	2	AC	6.70167	0	1.26152	-1.45785	0	0	0	0	0	0	0	0	0	0	0	0	0	0	0	0	0	0	0	0	0	0	0	0	0	0	0	0	0	0	0	0	0	0	0	0	0	0	0	0	0
554	ENSG00000139567	ACVRL1	2	AC	2.24981	1.11998	1.67249	-1.24993	1	1	0	0	1	0	0	0	0	0	0	0	0	0	0	0	0	0	0	0	0	0	0	0	0	0	0	0	0	0	0	0	0	0	0	0	0	0	0	0	0
555	ENSG00000175066	GK5	2	AC	-2.43717	-1.08507	-1.36793	1.33775	0	0	0	0	0	0	0	0	0	0	0	0	0	0	0	0	0	0	0	0	0	0	0	0	0	0	0	0	0	0	0	0	0	0	0	0	0	0	0	0	0
556	ENSG00000196954	CASP4	2	AC	2.4733	1.35387	1.84097	-1.27516	2	2	0	0	1	0	0	0	0	0	0	0	0	0	1	0	0	0	0	0	0	0	0	0	0	0	0	0	0	0	0	0	0	0	0	0	0	0	0	0	0
557	ENSG00000213445	SIPA1	2	AC	4.23048	-1.22035	1.2177	1.30958	0	0	0	0	0	0	0	0	0	0	0	0	0	0	0	0	0	0	0	0	0	0	0	0	0	0	0	0	0	0	0	0	0	0	0	0	0	0	0	0	0
558	ENSG00000108448	TRIM16L	2	AC	-1.95074	1.04485	-1.33104	-1.81666	0	0	0	0	0	0	0	0	0	0	0	0	0	0	0	0	0	0	0	0	0	0	0	0	0	0	0	0	0	0	0	0	0	0	0	0	0	0	0	0	0
559	ENSG00000142089	IFITM3	2	AC	2.48469	1.20119	2.61423	1.74432	0	0	0	0	0	0	0	0	0	0	0	0	0	0	0	0	0	0	0	0	0	0	0	0	0	0	0	0	0	0	0	0	0	0	0	0	0	0	0	0	0
560	ENSG00000185201	IFITM2	2	AC	2.49773	1.18731	2.04301	1.76513	1	1	0	0	0	0	0	0	0	0	0	0	0	0	1	0	0	0	0	0	0	0	0	0	0	0	0	0	0	0	0	0	0	0	0	0	0	0	0	0	0
561	ENSG00000100379	KCTD17	2	AC	3.15109	-1.16117	1.34776	-1.00787	0	0	0	0	0	0	0	0	0	0	0	0	0	0	0	0	0	0	0	0	0	0	0	0	0	0	0	0	0	0	0	0	0	0	0	0	0	0	0	0	0
562	ENSG00000220785	MTMR9LP	2	AC	2.82292	1.47699	1.97054	-1.31638	0	0	0	0	0	0	0	0	0	0	0	0	0	0	0	0	0	0	0	0	0	0	0	0	0	0	0	0	0	0	0	0	0	0	0	0	0	0	0	0	0
563	ENSG00000055813	CCDC85A	2	AC	-2.8375	1.14368	-1.64236	-2.12046	0	0	0	0	0	0	0	0	0	0	0	0	0	0	0	0	0	0	0	0	0	0	0	0	0	0	0	0	0	0	0	0	0	0	0	0	0	0	0	0	0
564	ENSG00000005108	THSD7A	2	AC	5.86838	1.26326	3.22915	-1.8022	8	0	8	0	0	0	0	0	0	0	0	0	0	0	0	0	0	1	1	1	1	1	1	1	0	0	0	1	0	0	0	0	0	0	0	0	0	0	0	0	0
565	ENSG00000221972	C3orf36	2	AC	7.68648	-1.00024	5.9719	-1.21986	6	0	6	0	0	0	0	0	0	0	0	0	0	0	0	0	0	0	0	0	0	0	1	1	1	1	1	1	0	0	0	0	0	0	0	0	0	0	0	0	0
566	ENSG00000186193	SAPCD2	2	AC	-3.93328	-2.38755	-2.28246	-1.11287	0	0	0	0	0	0	0	0	0	0	0	0	0	0	0	0	0	0	0	0	0	0	0	0	0	0	0	0	0	0	0	0	0	0	0	0	0	0	0	0	0
567	ENSG00000223799	IL10RB-AS1	2	AC	2.8518	-1.1146	1.90511	2.47897	0	0	0	0	0	0	0	0	0	0	0	0	0	0	0	0	0	0	0	0	0	0	0	0	0	0	0	0	0	0	0	0	0	0	0	0	0	0	0	0	0
568	ENSG00000204261	LOC100507463	2	AC	2.09537	1.70903	2.28496	2.58982	0	0	0	0	0	0	0	0	0	0	0	0	0	0	0	0	0	0	0	0	0	0	0	0	0	0	0	0	0	0	0	0	0	0	0	0	0	0	0	0	0
569	ENSG00000232274	RP11-782C8.2	2	AC	3.93175	0	1.3472	1.0859	0	0	0	0	0	0	0	0	0	0	0	0	0	0	0	0	0	0	0	0	0	0	0	0	0	0	0	0	0	0	0	0	0	0	0	0	0	0	0	0	0
570	ENSG00000272734	ADIRF-AS1	2	AC	-3.65507	0	-1.62513	-1.63937	0	0	0	0	0	0	0	0	0	0	0	0	0	0	0	0	0	0	0	0	0	0	0	0	0	0	0	0	0	0	0	0	0	0	0	0	0	0	0	0	0
571	ENSG00000236841	AC007750.5	2	AC	6.73895	0	1.75615	1.74549	0	0	0	0	0	0	0	0	0	0	0	0	0	0	0	0	0	0	0	0	0	0	0	0	0	0	0	0	0	0	0	0	0	0	0	0	0	0	0	0	0
572	ENSG00000231290	APCDD1L-AS1	2	AC	-3.27749	-1.00229	-2.83133	0	0	0	0	0	0	0	0	0	0	0	0	0	0	0	0	0	0	0	0	0	0	0	0	0	0	0	0	0	0	0	0	0	0	0	0	0	0	0	0	0	0
573	ENSG00000166292	TMEM100	2	AC	-2.43433	-2.37924	-3.29108	-1.96267	0	0	0	0	0	0	0	0	0	0	0	0	0	0	0	0	0	0	0	0	0	0	0	0	0	0	0	0	0	0	0	0	0	0	0	0	0	0	0	0	0
574	ENSG00000114480	GBE1	2	AC	-1.94363	1.05499	-1.32227	-1.50341	0	0	0	0	0	0	0	0	0	0	0	0	0	0	0	0	0	0	0	0	0	0	0	0	0	0	0	0	0	0	0	0	0	0	0	0	0	0	0	0	0
575	ENSG00000225485	ARHGAP23	2	AC	2.41313	1.22778	1.38206	1.64272	0	0	0	0	0	0	0	0	0	0	0	0	0	0	0	0	0	0	0	0	0	0	0	0	0	0	0	0	0	0	0	0	0	0	0	0	0	0	0	0	0
576	ENSG00000234840	FLJ35282	2	AC	-6.88345	0	-2.56162	-1.33435	0	0	0	0	0	0	0	0	0	0	0	0	0	0	0	0	0	0	0	0	0	0	0	0	0	0	0	0	0	0	0	0	0	0	0	0	0	0	0	0	0
577	ENSG00000231528	FAM225A	2	AC	2.70183	0	2.48842	0	0	0	0	0	0	0	0	0	0	0	0	0	0	0	0	0	0	0	0	0	0	0	0	0	0	0	0	0	0	0	0	0	0	0	0	0	0	0	0	0	0
578	ENSG00000168461	RAB31	2	AC	4.01362	1.11237	1.29763	1.00284	1	1	0	0	1	0	0	0	0	0	0	0	0	0	0	0	0	0	0	0	0	0	0	0	0	0	0	0	0	0	0	0	0	0	0	0	0	0	0	0	0
579	ENSG00000259207	ITGB3	2	AC	2.43141	1.5339	4.3591	-1.13671	2	2	0	0	1	0	0	1	0	0	0	0	0	0	0	0	0	0	0	0	0	0	0	0	0	0	0	0	0	0	0	0	0	0	0	0	0	0	0	0	0
580	ENSG00000227630	LOC100506810	2	AC	10.7222	0	9.37706	2.24571	0	0	0	0	0	0	0	0	0	0	0	0	0	0	0	0	0	0	0	0	0	0	0	0	0	0	0	0	0	0	0	0	0	0	0	0	0	0	0	0	0
581	ENSG00000230400	AK055550	2	AC	7.66416	0	1.63347	1.53791	0	0	0	0	0	0	0	0	0	0	0	0	0	0	0	0	0	0	0	0	0	0	0	0	0	0	0	0	0	0	0	0	0	0	0	0	0	0	0	0	0
582	ENSG00000151967	SCHIP1	2	AC	8.07947	0	1.2501	2.1714	7	0	7	0	0	0	0	0	0	0	0	0	0	0	0	0	0	0	0	0	0	0	1	1	1	1	1	1	0	0	0	0	1	0	0	0	0	0	0	0	0
583	ENSG00000145050	MANF	2	AC	2.28813	-1.05663	1.50179	1.76035	0	0	0	0	0	0	0	0	0	0	0	0	0	0	0	0	0	0	0	0	0	0	0	0	0	0	0	0	0	0	0	0	0	0	0	0	0	0	0	0	0
584	ENSG00000240069	GPAA1P1	2	AC	5.52048	0	1.58683	-1.49029	0	0	0	0	0	0	0	0	0	0	0	0	0	0	0	0	0	0	0	0	0	0	0	0	0	0	0	0	0	0	0	0	0	0	0	0	0	0	0	0	0
585	ENSG00000240350	AC017002.1	2	AC	5.07336	0	1.78924	-1.64615	0	0	0	0	0	0	0	0	0	0	0	0	0	0	0	0	0	0	0	0	0	0	0	0	0	0	0	0	0	0	0	0	0	0	0	0	0	0	0	0	0
586	ENSG00000204622	HLA-J	2	AC	2.20014	1.29188	1.52822	2.38884	0	0	0	0	0	0	0	0	0	0	0	0	0	0	0	0	0	0	0	0	0	0	0	0	0	0	0	0	0	0	0	0	0	0	0	0	0	0	0	0	0
587	ENSG00000169583	CLIC3	2	AC	-3.98861	-1.17537	-2.24546	1.04168	0	0	0	0	0	0	0	0	0	0	0	0	0	0	0	0	0	0	0	0	0	0	0	0	0	0	0	0	0	0	0	0	0	0	0	0	0	0	0	0	0
588	ENSG00000270164	LINC01480	2	AC	4.50864	0	1.92915	2.69535	0	0	0	0	0	0	0	0	0	0	0	0	0	0	0	0	0	0	0	0	0	0	0	0	0	0	0	0	0	0	0	0	0	0	0	0	0	0	0	0	0
589	ENSG00000255508	EEF1G	2	AC	3.32289	0	1.50081	1.4464	0	0	0	0	0	0	0	0	0	0	0	0	0	0	0	0	0	0	0	0	0	0	0	0	0	0	0	0	0	0	0	0	0	0	0	0	0	0	0	0	0
590	ENSG00000249751	ECSCR	2	AC	5.16638	1.02702	1.23187	1.05654	1	0	1	0	0	0	0	0	0	0	0	0	0	0	0	0	0	0	0	0	0	0	0	0	0	0	0	0	0	1	0	0	0	0	0	0	0	0	0	0	0
591	ENSG00000253368	TRNP1	2	AC	-2.81616	-1.01922	-2.51975	-2.16381	0	0	0	0	0	0	0	0	0	0	0	0	0	0	0	0	0	0	0	0	0	0	0	0	0	0	0	0	0	0	0	0	0	0	0	0	0	0	0	0	0
592	ENSG00000235505	LOC643733	2	AC	8.71881	-1.29687	2.31361	-2.39428	0	0	0	0	0	0	0	0	0	0	0	0	0	0	0	0	0	0	0	0	0	0	0	0	0	0	0	0	0	0	0	0	0	0	0	0	0	0	0	0	0
593	ENSG00000257671	RP3-416H24.1	2	AC	-3.91401	0	-3.02234	-2.29112	0	0	0	0	0	0	0	0	0	0	0	0	0	0	0	0	0	0	0	0	0	0	0	0	0	0	0	0	0	0	0	0	0	0	0	0	0	0	0	0	0
594	ENSG00000261468	RP11-1024P17.1	2	AC	2.92746	0	1.89354	1.11143	0	0	0	0	0	0	0	0	0	0	0	0	0	0	0	0	0	0	0	0	0	0	0	0	0	0	0	0	0	0	0	0	0	0	0	0	0	0	0	0	0
595	ENSG00000260025	RP11-490M8.1	2	AC	-2.75168	0	-2.30089	-2.38659	0	0	0	0	0	0	0	0	0	0	0	0	0	0	0	0	0	0	0	0	0	0	0	0	0	0	0	0	0	0	0	0	0	0	0	0	0	0	0	0	0
596	ENSG00000260628	RP11-1166P10.1	2	AC	3.8164	0	1.55094	-1.04679	0	0	0	0	0	0	0	0	0	0	0	0	0	0	0	0	0	0	0	0	0	0	0	0	0	0	0	0	0	0	0	0	0	0	0	0	0	0	0	0	0
597	ENSG00000266208	GJD3	2	AC	2.38343	0	1.35452	1.07839	0	0	0	0	0	0	0	0	0	0	0	0	0	0	0	0	0	0	0	0	0	0	0	0	0	0	0	0	0	0	0	0	0	0	0	0	0	0	0	0	0
598	ENSG00000265399	RP13-270P17.2	2	AC	-2.78897	0	-2.03793	-1.05118	0	0	0	0	0	0	0	0	0	0	0	0	0	0	0	0	0	0	0	0	0	0	0	0	0	0	0	0	0	0	0	0	0	0	0	0	0	0	0	0	0
599	ENSG00000267107	LOC100505495	2	AC	4.73975	1.0849	1.64547	1.70876	0	0	0	0	0	0	0	0	0	0	0	0	0	0	0	0	0	0	0	0	0	0	0	0	0	0	0	0	0	0	0	0	0	0	0	0	0	0	0	0	0
600	ENSG00000269728	RP11-145M9.4	2	AC	1.77251	0	1.38437	1.35207	0	0	0	0	0	0	0	0	0	0	0	0	0	0	0	0	0	0	0	0	0	0	0	0	0	0	0	0	0	0	0	0	0	0	0	0	0	0	0	0	0
601	ENSG00000269295	AL358113.1	2	AC	-1.99444	0	-1.9205	-1.26764	0	0	0	0	0	0	0	0	0	0	0	0	0	0	0	0	0	0	0	0	0	0	0	0	0	0	0	0	0	0	0	0	0	0	0	0	0	0	0	0	0
602	ENSG00000271894	CCDC85A	2	AC	-2.93743	1.14368	-2.02587	0	0	0	0	0	0	0	0	0	0	0	0	0	0	0	0	0	0	0	0	0	0	0	0	0	0	0	0	0	0	0	0	0	0	0	0	0	0	0	0	0	0
603	ENSG00000272783	RP13-1016M1.2	2	AC	8.08016	0	1.9987	1.53791	0	0	0	0	0	0	0	0	0	0	0	0	0	0	0	0	0	0	0	0	0	0	0	0	0	0	0	0	0	0	0	0	0	0	0	0	0	0	0	0	0
604	ENSG00000113140	SPARC	2	AD	2.53273	-1.02678	-1.53997	2.48808	2	2	0	0	1	0	1	0	0	0	0	0	0	0	0	0	0	0	0	0	0	0	0	0	0	0	0	0	0	0	0	0	0	0	0	0	0	0	0	0	0
605	ENSG00000123146	CD97	2	AD	2.2256	-1.21966	-1.37321	3.03627	0	0	0	0	0	0	0	0	0	0	0	0	0	0	0	0	0	0	0	0	0	0	0	0	0	0	0	0	0	0	0	0	0	0	0	0	0	0	0	0	0
606	ENSG00000143819	EPHX1	2	AD	-2.87499	-1.63205	1.74321	-3.12359	1	1	0	0	0	0	0	0	0	0	1	0	0	0	0	0	0	0	0	0	0	0	0	0	0	0	0	0	0	0	0	0	0	0	0	0	0	0	0	0	0
607	ENSG00000145911	N4BP3	2	AD	3.56291	-1.19651	-1.46208	2.77712	0	0	0	0	0	0	0	0	0	0	0	0	0	0	0	0	0	0	0	0	0	0	0	0	0	0	0	0	0	0	0	0	0	0	0	0	0	0	0	0	0
608	ENSG00000170955	PRKCDBP	2	AD	2.39856	-1.40493	-1.62337	2.53231	0	0	0	0	0	0	0	0	0	0	0	0	0	0	0	0	0	0	0	0	0	0	0	0	0	0	0	0	0	0	0	0	0	0	0	0	0	0	0	0	0
609	ENSG00000143344	RGL1	2	AD	1.76758	1.28473	-1.677	2.82809	1	1	0	0	0	0	0	0	0	0	1	0	0	0	0	0	0	0	0	0	0	0	0	0	0	0	0	0	0	0	0	0	0	0	0	0	0	0	0	0	0
610	ENSG00000107731	UNC5B	2	AD	4.59178	-1.12145	-1.36779	5.05012	0	0	0	0	0	0	0	0	0	0	0	0	0	0	0	0	0	0	0	0	0	0	0	0	0	0	0	0	0	0	0	0	0	0	0	0	0	0	0	0	0
611	ENSG00000119711	ALDH6A1	2	AD	-4.07159	-1.10259	1.24543	-2.65526	0	0	0	0	0	0	0	0	0	0	0	0	0	0	0	0	0	0	0	0	0	0	0	0	0	0	0	0	0	0	0	0	0	0	0	0	0	0	0	0	0
612	ENSG00000105851	PIK3CG	2	AD	4.3709	1.04922	-1.61318	10.5888	1	1	0	0	0	0	0	0	1	0	0	0	0	0	0	0	0	0	0	0	0	0	0	0	0	0	0	0	0	0	0	0	0	0	0	0	0	0	0	0	0
613	ENSG00000102287	GABRE	2	AD	-2.79236	0	1.33981	-3.82119	0	0	0	0	0	0	0	0	0	0	0	0	0	0	0	0	0	0	0	0	0	0	0	0	0	0	0	0	0	0	0	0	0	0	0	0	0	0	0	0	0
614	ENSG00000071246	VASH1	2	AD	6.86583	1.54125	-1.27803	13.7746	8	0	8	0	0	0	0	0	0	0	0	0	0	0	0	0	0	1	1	1	1	1	1	1	0	0	0	1	0	0	0	0	0	0	0	0	0	0	0	0	0
615	ENSG00000100292	HMOX1	2	AD	4.32754	1.66456	1.42156	7.73412	5	5	0	0	1	0	0	1	0	1	1	0	0	1	0	0	0	0	0	0	0	0	0	0	0	0	0	0	0	0	0	0	0	0	0	0	0	0	0	0	0
616	ENSG00000100490	CDKL1	2	AD	2.91304	1.00677	1.07339	2.74092	0	0	0	0	0	0	0	0	0	0	0	0	0	0	0	0	0	0	0	0	0	0	0	0	0	0	0	0	0	0	0	0	0	0	0	0	0	0	0	0	0
617	ENSG00000105825	TFPI2	2	AD	-3.36686	-1.18039	1.2538	-8.8947	0	0	0	0	0	0	0	0	0	0	0	0	0	0	0	0	0	0	0	0	0	0	0	0	0	0	0	0	0	0	0	0	0	0	0	0	0	0	0	0	0
618	ENSG00000108176	DNAJC12	2	AD	3.78687	1.19879	1.16999	9.06825	0	0	0	0	0	0	0	0	0	0	0	0	0	0	0	0	0	0	0	0	0	0	0	0	0	0	0	0	0	0	0	0	0	0	0	0	0	0	0	0	0
619	ENSG00000010810	FYN	2	AD	2.04525	1.21951	1.10451	2.08811	2	2	0	0	1	0	1	0	0	0	0	0	0	0	0	0	0	0	0	0	0	0	0	0	0	0	0	0	0	0	0	0	0	0	0	0	0	0	0	0	0
620	ENSG00000097096	SYDE2	2	AD	-4.64164	-1.18276	-1.70509	-3.72327	0	0	0	0	0	0	0	0	0	0	0	0	0	0	0	0	0	0	0	0	0	0	0	0	0	0	0	0	0	0	0	0	0	0	0	0	0	0	0	0	0
621	ENSG00000118777	ABCG2	2	AD	2.75085	-1.00191	-1.06974	2.98744	2	2	0	0	1	0	0	0	0	0	1	0	0	0	0	0	0	0	0	0	0	0	0	0	0	0	0	0	0	0	0	0	0	0	0	0	0	0	0	0	0
622	ENSG00000243137	PSG4	2	AD	-7.27042	1.06486	-1.60692	-3.55847	11	0	11	0	0	0	0	0	0	0	0	0	0	0	0	0	0	1	1	1	1	1	1	1	1	1	1	1	0	0	0	0	0	0	0	0	0	0	0	0	0
623	ENSG00000127533	F2RL3	2	AD	6.82296	1.01826	-1.98563	3.47679	6	0	6	0	0	0	0	0	0	0	0	0	0	0	0	0	0	0	0	0	0	0	1	1	1	1	1	1	0	0	0	0	0	0	0	0	0	0	0	0	0
624	ENSG00000099875	MKNK2	2	AD	-1.96131	-1.41618	-1.12535	-2.23505	1	1	0	0	0	0	0	0	0	0	1	0	0	0	0	0	0	0	0	0	0	0	0	0	0	0	0	0	0	0	0	0	0	0	0	0	0	0	0	0	0
625	ENSG00000130300	PLVAP	2	AD	2.34982	-1.02213	1.26891	7.61885	0	0	0	0	0	0	0	0	0	0	0	0	0	0	0	0	0	0	0	0	0	0	0	0	0	0	0	0	0	0	0	0	0	0	0	0	0	0	0	0	0
626	ENSG00000130558	OLFM1	2	AD	2.3012	1.06158	1.37084	12.6086	0	0	0	0	0	0	0	0	0	0	0	0	0	0	0	0	0	0	0	0	0	0	0	0	0	0	0	0	0	0	0	0	0	0	0	0	0	0	0	0	0
627	ENSG00000132321	IQCA1	2	AD	32.6972	1.22038	1.00585	9.59678	11	0	11	0	0	0	0	0	0	0	0	0	0	0	0	0	0	1	1	1	1	1	1	1	1	1	1	1	0	0	0	0	0	0	0	0	0	0	0	0	0
628	ENSG00000132669	RIN2	2	AD	1.8066	1.79872	1.13097	2.14049	1	1	0	0	0	0	0	0	0	0	0	0	0	0	1	0	0	0	0	0	0	0	0	0	0	0	0	0	0	0	0	0	0	0	0	0	0	0	0	0	0
629	ENSG00000135063	FAM189A2	2	AD	-3.2945	-1.11434	-1.13296	-5.93376	0	0	0	0	0	0	0	0	0	0	0	0	0	0	0	0	0	0	0	0	0	0	0	0	0	0	0	0	0	0	0	0	0	0	0	0	0	0	0	0	0
630	ENSG00000137077	CCL21	2	AD	8.39307	-1.03558	0	5.81518	7	0	7	0	0	0	0	0	0	0	0	0	0	0	0	0	0	0	0	0	0	0	1	1	1	1	1	1	0	0	0	0	1	0	0	0	0	0	0	0	0
631	ENSG00000105426	PTPRS	2	AD	-2.97522	1.01634	-1.07786	-4.2896	0	0	0	0	0	0	0	0	0	0	0	0	0	0	0	0	0	0	0	0	0	0	0	0	0	0	0	0	0	0	0	0	0	0	0	0	0	0	0	0	0
632	ENSG00000100034	PPM1F	2	AD	5.0579	1.18761	1.09306	1.89704	9	0	9	1	0	0	0	0	0	0	0	0	0	0	0	0	0	1	1	1	1	1	0	0	1	1	1	0	1	0	0	0	0	0	0	0	0	0	0	0	0
633	ENSG00000114423	CBLB	2	AD	2.05538	1.34969	1.2921	6.72843	0	0	0	0	0	0	0	0	0	0	0	0	0	0	0	0	0	0	0	0	0	0	0	0	0	0	0	0	0	0	0	0	0	0	0	0	0	0	0	0	0
634	ENSG00000075340	ADD2	2	AD	10.8265	-1.10984	-1.08932	11.3677	13	0	13	0	0	0	0	0	0	0	0	0	0	0	0	0	0	1	1	1	1	1	1	1	1	1	1	1	0	0	0	0	1	1	0	0	0	0	0	0	0
635	ENSG00000085276	MECOM	2	AD	1.92387	1.42449	1.15782	4.81855	0	0	0	0	0	0	0	0	0	0	0	0	0	0	0	0	0	0	0	0	0	0	0	0	0	0	0	0	0	0	0	0	0	0	0	0	0	0	0	0	0
636	ENSG00000144668	ITGA9	2	AD	8.60823	1.21247	-1.42015	3.80336	12	0	12	0	0	0	0	0	0	0	0	0	0	0	0	0	0	1	1	1	1	1	1	1	1	1	1	1	0	0	0	0	1	0	0	0	0	0	0	0	0
637	ENSG00000127418	FGFRL1	2	AD	-4.75365	-1.31272	-1.13392	-3.48149	0	0	0	0	0	0	0	0	0	0	0	0	0	0	0	0	0	0	0	0	0	0	0	0	0	0	0	0	0	0	0	0	0	0	0	0	0	0	0	0	0
638	ENSG00000072041	SLC6A15	2	AD	-4.91091	-1.05049	-1.00232	-4.08217	0	0	0	0	0	0	0	0	0	0	0	0	0	0	0	0	0	0	0	0	0	0	0	0	0	0	0	0	0	0	0	0	0	0	0	0	0	0	0	0	0
639	ENSG00000141449	GREB1L	2	AD	-5.37594	-1.13761	-1.25694	-3.10929	11	0	11	0	0	0	0	0	0	0	0	0	0	0	0	0	0	1	1	1	1	1	1	1	1	1	1	1	0	0	0	0	0	0	0	0	0	0	0	0	0
640	ENSG00000142552	RCN3	2	AD	2.19611	-1.1331	1.22009	2.60975	0	0	0	0	0	0	0	0	0	0	0	0	0	0	0	0	0	0	0	0	0	0	0	0	0	0	0	0	0	0	0	0	0	0	0	0	0	0	0	0	0
641	ENSG00000143554	SLC27A3	2	AD	4.74717	-1.07165	1.31213	2.88226	1	1	0	0	0	0	0	0	0	0	1	0	0	0	0	0	0	0	0	0	0	0	0	0	0	0	0	0	0	0	0	0	0	0	0	0	0	0	0	0	0
642	ENSG00000144476	CXCR7	2	AD	2.70328	-1.13156	1.09476	30.0484	0	0	0	0	0	0	0	0	0	0	0	0	0	0	0	0	0	0	0	0	0	0	0	0	0	0	0	0	0	0	0	0	0	0	0	0	0	0	0	0	0
643	ENSG00000221968	FADS3	2	AD	-2.31601	-1.20949	-1.24497	-2.51572	0	0	0	0	0	0	0	0	0	0	0	0	0	0	0	0	0	0	0	0	0	0	0	0	0	0	0	0	0	0	0	0	0	0	0	0	0	0	0	0	0
644	ENSG00000213949	ITGA1	2	AD	2.50746	1.52185	1.19204	2.17489	1	1	0	0	1	0	0	0	0	0	0	0	0	0	0	0	0	0	0	0	0	0	0	0	0	0	0	0	0	0	0	0	0	0	0	0	0	0	0	0	0
645	ENSG00000081923	ATP8B1	2	AD	1.59672	3.37042	-1.19622	2.34054	0	0	0	0	0	0	0	0	0	0	0	0	0	0	0	0	0	0	0	0	0	0	0	0	0	0	0	0	0	0	0	0	0	0	0	0	0	0	0	0	0
646	ENSG00000158042	MRPL17	2	AD	3.62768	-1.04189	-1.27957	2.2616	0	0	0	0	0	0	0	0	0	0	0	0	0	0	0	0	0	0	0	0	0	0	0	0	0	0	0	0	0	0	0	0	0	0	0	0	0	0	0	0	0
647	ENSG00000158352	SHROOM4	2	AD	2.99151	1.39872	1.36226	2.19775	0	0	0	0	0	0	0	0	0	0	0	0	0	0	0	0	0	0	0	0	0	0	0	0	0	0	0	0	0	0	0	0	0	0	0	0	0	0	0	0	0
648	ENSG00000161940	BCL6B	2	AD	7.81933	1.16466	-1.23979	2.63557	11	0	11	0	0	0	0	0	0	0	0	0	0	0	0	0	0	1	1	1	1	1	1	1	1	1	1	1	0	0	0	0	0	0	0	0	0	0	0	0	0
649	ENSG00000162946	DISC1	2	AD	2.83428	1.02694	1.05963	2.61011	0	0	0	0	0	0	0	0	0	0	0	0	0	0	0	0	0	0	0	0	0	0	0	0	0	0	0	0	0	0	0	0	0	0	0	0	0	0	0	0	0
650	ENSG00000163492	CCDC141	2	AD	3.12414	1.00104	1.10491	3.79307	0	0	0	0	0	0	0	0	0	0	0	0	0	0	0	0	0	0	0	0	0	0	0	0	0	0	0	0	0	0	0	0	0	0	0	0	0	0	0	0	0
651	ENSG00000163884	KLF15	2	AD	-10.7079	-1.19697	1.09113	-4.55583	8	2	6	1	1	1	0	0	0	0	0	0	0	0	0	0	0	0	0	0	0	0	0	0	0	0	0	0	1	1	0	1	0	1	0	0	0	0	0	0	0
652	ENSG00000154217	PITPNC1	2	AD	2.26593	-1.03031	1.19481	2.1539	0	0	0	0	0	0	0	0	0	0	0	0	0	0	0	0	0	0	0	0	0	0	0	0	0	0	0	0	0	0	0	0	0	0	0	0	0	0	0	0	0
653	ENSG00000047648	ARHGAP6	2	AD	2.40992	1.57497	1.25611	5.06529	0	0	0	0	0	0	0	0	0	0	0	0	0	0	0	0	0	0	0	0	0	0	0	0	0	0	0	0	0	0	0	0	0	0	0	0	0	0	0	0	0
654	ENSG00000157227	MMP14	2	AD	3.28706	-1.13819	1.19566	2.12603	5	5	0	0	1	1	0	0	0	0	1	1	1	0	0	0	0	0	0	0	0	0	0	0	0	0	0	0	0	0	0	0	0	0	0	0	0	0	0	0	0
655	ENSG00000175471	MCTP1	2	AD	2.2882	-1.27299	1.54644	3.79336	1	1	0	0	0	0	0	0	0	0	1	0	0	0	0	0	0	0	0	0	0	0	0	0	0	0	0	0	0	0	0	0	0	0	0	0	0	0	0	0	0
656	ENSG00000007171	NOS2	2	AD	21.6565	1.00613	0	15.8667	34	7	27	5	1	1	0	0	1	1	1	0	1	1	0	0	0	1	1	1	1	1	1	1	1	1	1	1	1	1	1	1	1	1	1	1	0	1	0	0	0
657	ENSG00000127507	EMR2	2	AD	3.42635	-1.01511	1.74107	3.8029	0	0	0	0	0	0	0	0	0	0	0	0	0	0	0	0	0	0	0	0	0	0	0	0	0	0	0	0	0	0	0	0	0	0	0	0	0	0	0	0	0
658	ENSG00000107957	SH3PXD2A	2	AD	2.23679	1.50801	1.06001	6.93359	0	0	0	0	0	0	0	0	0	0	0	0	0	0	0	0	0	0	0	0	0	0	0	0	0	0	0	0	0	0	0	0	0	0	0	0	0	0	0	0	0
659	ENSG00000103855	CD276	2	AD	2.9599	1.06638	1.14723	2.86225	0	0	0	0	0	0	0	0	0	0	0	0	0	0	0	0	0	0	0	0	0	0	0	0	0	0	0	0	0	0	0	0	0	0	0	0	0	0	0	0	0
660	ENSG00000221866	PLXNA4	2	AD	-5.68685	-2.91908	-1.24529	-5.7909	12	0	12	0	0	0	0	0	0	0	0	0	0	0	0	0	0	1	1	1	1	1	1	1	1	1	1	1	0	0	0	0	1	0	0	0	0	0	0	0	0
661	ENSG00000177697	CD151	2	AD	-1.64935	-1.12998	-1.15285	-2.48582	0	0	0	0	0	0	0	0	0	0	0	0	0	0	0	0	0	0	0	0	0	0	0	0	0	0	0	0	0	0	0	0	0	0	0	0	0	0	0	0	0
662	ENSG00000178718	RPP25	2	AD	4.06424	-1.36076	1.04202	2.55429	0	0	0	0	0	0	0	0	0	0	0	0	0	0	0	0	0	0	0	0	0	0	0	0	0	0	0	0	0	0	0	0	0	0	0	0	0	0	0	0	0
663	ENSG00000037749	MFAP3	2	AD	3.07607	1.0487	1.13692	2.37513	0	0	0	0	0	0	0	0	0	0	0	0	0	0	0	0	0	0	0	0	0	0	0	0	0	0	0	0	0	0	0	0	0	0	0	0	0	0	0	0	0
664	ENSG00000125247	TMTC4	2	AD	2.475	1.41656	1.09718	3.66942	0	0	0	0	0	0	0	0	0	0	0	0	0	0	0	0	0	0	0	0	0	0	0	0	0	0	0	0	0	0	0	0	0	0	0	0	0	0	0	0	0
665	ENSG00000197106	SLC6A17	2	AD	6.99524	1.08672	1.03333	7.40855	12	0	12	0	0	0	0	0	0	0	0	0	0	0	0	0	0	1	1	1	1	1	1	1	1	1	1	1	0	0	0	0	0	1	0	0	0	0	0	0	0
666	ENSG00000185477	GPRIN3	2	AD	9.55488	1.01123	-1.12067	19.4381	11	0	11	0	0	0	0	0	0	0	0	0	0	0	0	0	0	1	1	1	1	1	1	1	1	1	1	1	0	0	0	0	0	0	0	0	0	0	0	0	0
667	ENSG00000138315	OIT3	2	AD	5.75583	1.01784	-1.19352	65.2744	11	0	11	0	0	0	0	0	0	0	0	0	0	0	0	0	0	1	1	1	1	1	1	1	1	1	1	1	0	0	0	0	0	0	0	0	0	0	0	0	0
668	ENSG00000135299	ANKRD6	2	AD	2.45548	1.0817	1.19743	3.34725	0	0	0	0	0	0	0	0	0	0	0	0	0	0	0	0	0	0	0	0	0	0	0	0	0	0	0	0	0	0	0	0	0	0	0	0	0	0	0	0	0
669	ENSG00000113657	DPYSL3	2	AD	2.7505	1.72681	1.1131	20.3205	1	1	0	0	1	0	0	0	0	0	0	0	0	0	0	0	0	0	0	0	0	0	0	0	0	0	0	0	0	0	0	0	0	0	0	0	0	0	0	0	0
670	ENSG00000165806	CASP7	2	AD	2.34529	1.14573	1.01009	2.31892	0	0	0	0	0	0	0	0	0	0	0	0	0	0	0	0	0	0	0	0	0	0	0	0	0	0	0	0	0	0	0	0	0	0	0	0	0	0	0	0	0
671	ENSG00000112343	TRIM38	2	AD	1.90918	1.60298	1.07695	2.81498	0	0	0	0	0	0	0	0	0	0	0	0	0	0	0	0	0	0	0	0	0	0	0	0	0	0	0	0	0	0	0	0	0	0	0	0	0	0	0	0	0
672	ENSG00000186470	BTN3A2	2	AD	2.1362	1.17397	1.19632	2.39029	0	0	0	0	0	0	0	0	0	0	0	0	0	0	0	0	0	0	0	0	0	0	0	0	0	0	0	0	0	0	0	0	0	0	0	0	0	0	0	0	0
673	ENSG00000142949	PTPRF	2	AD	-4.07821	-1.16076	-1.23881	-5.97089	2	2	0	0	0	0	0	0	0	0	1	1	0	0	0	0	0	0	0	0	0	0	0	0	0	0	0	0	0	0	0	0	0	0	0	0	0	0	0	0	0
674	ENSG00000143499	SMYD2	2	AD	4.66706	-1.13834	-1.08683	2.05608	0	0	0	0	0	0	0	0	0	0	0	0	0	0	0	0	0	0	0	0	0	0	0	0	0	0	0	0	0	0	0	0	0	0	0	0	0	0	0	0	0
675	ENSG00000132718	SYT11	2	AD	4.42938	1.05057	-1.01699	2.55646	0	0	0	0	0	0	0	0	0	0	0	0	0	0	0	0	0	0	0	0	0	0	0	0	0	0	0	0	0	0	0	0	0	0	0	0	0	0	0	0	0
676	ENSG00000163220	S100A9	2	AD	2.70811	1.01374	1.13726	11.4296	2	2	0	0	0	1	0	0	0	0	0	0	1	0	0	0	0	0	0	0	0	0	0	0	0	0	0	0	0	0	0	0	0	0	0	0	0	0	0	0	0
677	ENSG00000043591	ADRB1	2	AD	-10.0342	-1.49261	-1.33219	-18.912	17	0	17	2	0	0	0	0	0	0	0	0	0	0	0	0	0	0	0	0	0	0	1	1	1	1	1	1	1	1	1	1	1	0	1	0	0	0	0	0	0
678	ENSG00000172031	EPHX4	2	AD	5.41435	2.85001	1.03311	8.2023	11	0	11	0	0	0	0	0	0	0	0	0	0	0	0	0	0	1	1	1	1	1	1	1	1	1	1	1	0	0	0	0	0	0	0	0	0	0	0	0	0
679	ENSG00000152465	NMT2	2	AD	-2.20757	1.60577	-1.48129	-3.17653	0	0	0	0	0	0	0	0	0	0	0	0	0	0	0	0	0	0	0	0	0	0	0	0	0	0	0	0	0	0	0	0	0	0	0	0	0	0	0	0	0
680	ENSG00000205413	SAMD9	2	AD	3.37348	2.02033	-1.06792	2.65382	0	0	0	0	0	0	0	0	0	0	0	0	0	0	0	0	0	0	0	0	0	0	0	0	0	0	0	0	0	0	0	0	0	0	0	0	0	0	0	0	0
681	ENSG00000182162	P2RY8	2	AD	3.75694	1.02132	1.12058	5.91454	0	0	0	0	0	0	0	0	0	0	0	0	0	0	0	0	0	0	0	0	0	0	0	0	0	0	0	0	0	0	0	0	0	0	0	0	0	0	0	0	0
682	ENSG00000147852	VLDLR	2	AD	2.76373	1.3001	-1.13913	3.7687	1	1	0	0	0	0	0	0	0	0	1	0	0	0	0	0	0	0	0	0	0	0	0	0	0	0	0	0	0	0	0	0	0	0	0	0	0	0	0	0	0
683	ENSG00000136378	ADAMTS7	2	AD	7.92963	1.16431	1.15916	3.10667	12	0	12	0	0	0	0	0	0	0	0	0	0	0	0	0	0	1	1	1	1	1	1	1	1	1	1	1	0	0	0	0	1	0	0	0	0	0	0	0	0
684	ENSG00000172795	DCP2	2	AD	2.09625	-1.04807	1.10067	2.02537	12	0	12	0	0	0	0	0	0	0	0	0	0	0	0	0	0	1	1	1	1	1	1	1	1	1	1	1	0	0	1	0	0	0	0	0	0	0	0	0	0
685	ENSG00000213626	LBH	2	AD	2.60326	1.14626	1.01188	3.01681	0	0	0	0	0	0	0	0	0	0	0	0	0	0	0	0	0	0	0	0	0	0	0	0	0	0	0	0	0	0	0	0	0	0	0	0	0	0	0	0	0
686	ENSG00000224367	OACYLP	2	AD	12.0855	0	1.72783	5.01589	0	0	0	0	0	0	0	0	0	0	0	0	0	0	0	0	0	0	0	0	0	0	0	0	0	0	0	0	0	0	0	0	0	0	0	0	0	0	0	0	0
687	ENSG00000228203	RNF144A-AS1	2	AD	9.98499	-1.1915	-1.05742	4.63326	0	0	0	0	0	0	0	0	0	0	0	0	0	0	0	0	0	0	0	0	0	0	0	0	0	0	0	0	0	0	0	0	0	0	0	0	0	0	0	0	0
688	ENSG00000185305	ARL15	2	AD	2.07905	-1.02619	-1.00934	3.75245	0	0	0	0	0	0	0	0	0	0	0	0	0	0	0	0	0	0	0	0	0	0	0	0	0	0	0	0	0	0	0	0	0	0	0	0	0	0	0	0	0
[truncated: 7 more columns]
